# Supplementary material for: Racemic 2′-hydroxy-4′,4′-dimethylpyran-1,5-dihydroxyxanthone monohydrate
Source: Acta Crystallogr Sect E Struct Rep Online. 2013 Aug 21;69(Pt 9):o1456–7. doi: 10.1107/S1600536813021223 (PMC3884455; doi:10.1107/S1600536813021223)
Supplement: Supplementary file 1 [file e-69-o1456-sup1.cif]

##############################################################################
#                                                                            #
# This CIF contains the data in a paper accepted for publication in          #
# Acta Crystallographica Section E. It conforms to the requirements of       #
# Notes for Authors for Acta Crystallographica Section E, and has been       #
# peer reviewed under the auspices of the IUCr Commission on Journals.       #
#                                                                            #
# Full details of the Crystallographic Information File format               #
# are given in the paper "The Crystallographic Information File (CIF):       #
# a New Standard Archive File for Crystallography" by S. R. Hall, F. H.      #
# Allen and I. D. Brown [Acta Cryst. (1991), A47, 655-685].                  #
#                                                                            #
# The current version of the core CIF dictionary is obtainable from          #
# ftp://ftp.iucr.org/pub/cif_core.dic.                                       #
#                                                                            #
# Software is freely available for graphical display of the structure(s)     #
# in this CIF. For information consult the CIF software page                 #
# http://www.iucr.org/resources/cif/software.                                #
#                                                                            #
# This file may be used for bona fide research purposes within the           #
# scientific community so long as proper attribution is given to the journal # 
# article from which it was obtained.                                        #
#                                                                            #
##############################################################################
data_global
_audit_creation_method     'form.cif (version 2.0)'
_journal_data_validation_number     ?
_journal_date_recd_electronic     2013-07-26
_journal_date_accepted     2013-07-30
_journal_name_full     'Acta Crystallographica, Section E'
_journal_year     2013
_journal_volume     69
_journal_issue      9
_journal_page_first     o1456
_journal_page_last     o1457
_journal_paper_category     QO
_journal_paper_doi     10.1107/S1600536813021223
_journal_coeditor_code     SJ5348
_publ_contact_author_name     'Assoc.Prof. Dr. Suchada Chantrapromma'
_publ_contact_author_address
;
      Department of Chemistry
      Faculty of Science
      Prince of Songkla University
      Hat-Yai, Songkhla 90112
      Thailand
;
_publ_contact_author_email     'suchada.c@psu.ac.th'
_publ_contact_author_fax     '66 74 212918'
_publ_contact_author_phone     '66 74 288447'
_publ_section_title
;Racemic 2'-hydroxy-4',4'-dimethylpyran-1,5-dihydroxyxanthone monohydrate
;
loop_
    _publ_author_name
    _publ_author_footnote
    _publ_author_address
    'Nawong Boonnak' ?
;
Faculty of Traditional Thai Medicine
Prince of Songkla University
Hat-Yai, Songkhla 90112
Thailand
;
    'Suchada Chantrapromma'
;
Thomson Reuters ResearcherID: A-5085-2009.
;
;
Department of Chemistry
Faculty of Science
Prince of Songkla University
Hat-Yai, Songkhla 90112
Thailand
;
    'Hoong-Kun Fun'
;
Additional correspondence author, e-mail: hkfun@usm.my.
Thomson Reuters ResearcherID: A-3561-2009.
;
;
X-ray Crystallography Unit
School of Physics
Universiti Sains Malaysia
11800 USM, Penang
Malaysia
Department of Pharmaceutical Chemistry
College of Pharmacy
King Saud University
PO Box 2457
Riyadh 11451
Saudi Arabia
;
data_I
_chemical_name_systematic
;
3,6,11-Trihydroxy-1,1-dimethyl-2,3-dihydrochromeno[2,3-<i>f</i>]chromen-7-one
monohydrate
;
_chemical_name_common
;
Pruniflorone N
;
_chemical_formula_moiety     'C18 H16 O6, H2 O'
_chemical_formula_sum     'C18 H18 O7'
_chemical_formula_iupac     'C18 H16 O6, H2 O'
_chemical_formula_weight     346.20
_chemical_melting_point     ?
_chemical_melting_point_gt     523
_chemical_melting_point_lt     525
_symmetry_cell_setting     orthorhombic
_symmetry_space_group_name_H-M     'P b c a'
_symmetry_space_group_name_Hall     '-P 2ac 2ab'
loop_
    _symmetry_equiv_pos_as_xyz
    'x, y, z'
    '-x+1/2, -y, z+1/2'
    '-x, y+1/2, -z+1/2'
    'x+1/2, -y+1/2, -z'
    '-x, -y, -z'
    'x-1/2, y, -z-1/2'
    'x, -y-1/2, z-1/2'
    '-x-1/2, y-1/2, z'
_cell_length_a     9.8965(2)
_cell_length_b     15.2329(3)
_cell_length_c     20.1122(4)
_cell_angle_alpha     90.00
_cell_angle_beta     90.00
_cell_angle_gamma     90.00
_cell_volume     3031.96(10)
_cell_formula_units_Z     8
_cell_measurement_reflns_used     4949
_cell_measurement_theta_min     2.03
_cell_measurement_theta_max     31.28
_cell_measurement_temperature     100
_exptl_crystal_description     block
_exptl_crystal_colour     yellow
_exptl_crystal_size_max     0.65
_exptl_crystal_size_mid     0.21
_exptl_crystal_size_min     0.13
_exptl_crystal_density_diffrn     1.517
_exptl_crystal_density_meas     ?
_exptl_crystal_density_method     'not measured'
_exptl_crystal_F_000     1456
_exptl_absorpt_coefficient_mu     0.118
_exptl_absorpt_correction_type     multi-scan
_exptl_absorpt_process_details     '(SADABS; Bruker, 2009)'
_exptl_absorpt_correction_T_min     0.9272
_exptl_absorpt_correction_T_max     0.9852
_exptl_special_details
;
The crystal was placed in the cold stream of an Oxford Cryosystems Cobra
open-flow nitrogen cryostat (Cosier & Glazer, 1986) operating at 100.0(1) K.
;
_diffrn_ambient_temperature     100
_diffrn_radiation_type     'MoK\a'
_diffrn_radiation_wavelength     0.71073
_diffrn_radiation_source     'sealed tube'
_diffrn_radiation_monochromator     'graphite'
_diffrn_measurement_device_type     'Bruker APEXII CCD area-detector'
_diffrn_measurement_method     '\f and \w scans'
_diffrn_detector_area_resol_mean     ?
_diffrn_reflns_number     40070
_diffrn_reflns_av_R_equivalents     0.0297
_diffrn_reflns_av_sigmaI/netI     0.0180
_diffrn_reflns_theta_min     2.03
_diffrn_reflns_theta_max     31.28
_diffrn_reflns_theta_full     31.28
_diffrn_measured_fraction_theta_max     0.998
_diffrn_measured_fraction_theta_full     0.998
_diffrn_reflns_limit_h_min     -10
_diffrn_reflns_limit_h_max     14
_diffrn_reflns_limit_k_min     -22
_diffrn_reflns_limit_k_max     22
_diffrn_reflns_limit_l_min     -27
_diffrn_reflns_limit_l_max     29
_diffrn_standards_number     0
_diffrn_standards_interval_count     ?
_diffrn_standards_interval_time     ?
_diffrn_standards_decay_%     ?
_refine_special_details
;
Refinement of <i>F</i>^2^ against ALL reflections. The weighted <i>R</i>-factor
<i>wR</i> and goodness of fit <i>S</i> are based on <i>F</i>^2^, conventional
<i>R</i>-factors <i>R</i> are based on <i>F</i>, with <i>F</i> set to zero for
negative <i>F</i>^2^. The threshold expression of <i>F</i>^2^ >
\s(<i>F</i>^2^) is used only for calculating <i>R</i>-factors(gt) <i>etc</i>.
and is not relevant to the choice of reflections for refinement.
<i>R</i>-factors based on <i>F</i>^2^ are statistically about twice as large
as those based on <i>F</i>, and <i>R</i>- factors based on ALL data will be
even larger.
;
_reflns_number_total     4949
_reflns_number_gt     4378
_reflns_threshold_expression     I>2\s(I)
_refine_ls_structure_factor_coef     Fsqd
_refine_ls_matrix_type     full
_refine_ls_R_factor_all     0.0581
_refine_ls_R_factor_gt     0.0519
_refine_ls_wR_factor_gt     0.1405
_refine_ls_wR_factor_ref     0.1453
_refine_ls_goodness_of_fit_ref     1.040
_refine_ls_restrained_S_all     1.040
_refine_ls_number_reflns     4949
_refine_ls_number_parameters     275
_refine_ls_number_restraints     0
_refine_ls_hydrogen_treatment     mixed
_refine_ls_weighting_scheme     calc
_refine_ls_weighting_details
         'calc w=1/[\s^2^(Fo^2^)+(0.0754P)^2^+2.1985P] where P=(Fo^2^+2Fc^2^)/3'
_atom_sites_solution_hydrogens     geom
_atom_sites_solution_primary     direct
_atom_sites_solution_secondary     difmap
_refine_ls_shift/su_max     0.001
_refine_ls_shift/su_mean     0.001
_refine_diff_density_max     0.709
_refine_diff_density_min     -0.973
_refine_ls_extinction_method     none
_refine_ls_extinction_coef     ?
loop_
    _atom_type_symbol
    _atom_type_description
    _atom_type_scat_dispersion_real
    _atom_type_scat_dispersion_imag
    _atom_type_scat_source
    'C' 'C' 0.0033 0.0016
                         'International Tables Vol C Tables 4.2.6.8 and 6.1.1.4'
    'H' 'H' 0.0000 0.0000
                         'International Tables Vol C Tables 4.2.6.8 and 6.1.1.4'
    'O' 'O' 0.0106 0.0060
                         'International Tables Vol C Tables 4.2.6.8 and 6.1.1.4'
_computing_data_collection     'APEX2 (Bruker, 2009)'
_computing_cell_refinement     'SAINT (Bruker, 2009)'
_computing_data_reduction     'SAINT (Bruker, 2009)'
_computing_structure_solution     'SHELXTL (Sheldrick, 2008)'
_computing_structure_refinement     'SHELXTL (Sheldrick, 2008)'
_computing_molecular_graphics     'SHELXTL (Sheldrick, 2008)'
_computing_publication_material
;
SHELXTL (Sheldrick, 2008), PLATON (Spek, 2009) and publCIF
(Westrip, 2010)
;
loop_
    _atom_site_type_symbol
    _atom_site_label
    _atom_site_fract_x
    _atom_site_fract_y
    _atom_site_fract_z
    _atom_site_U_iso_or_equiv
    _atom_site_adp_type
    _atom_site_calc_flag
    _atom_site_refinement_flags
    _atom_site_occupancy
    _atom_site_symmetry_multiplicity
    _atom_site_disorder_assembly
    _atom_site_disorder_group
    O O1 0.58520(10) 1.15586(6) 0.38580(5) 0.01809(19) Uani d . 1 1 . .
    O O2 0.40787(9) 1.05055(6) 0.32849(4) 0.01448(18) Uani d . 1 1 A .
    O O3 0.36164(10) 1.03467(6) 0.12623(5) 0.0205(2) Uani d . 1 1 . .
    O O4 0.17901(10) 0.92011(7) 0.14256(5) 0.0201(2) Uani d . 1 1 . .
    O O5A 0.03637(14) 0.85070(10) 0.35563(7) 0.0161(3) Uani d P 0.798(3) 1 A 1
    O O6A 0.12745(13) 0.76392(8) 0.43976(6) 0.0202(3) Uani d P 0.798(3) 1 A 1
    H H6A 0.082(3) 0.7235(18) 0.4244(13) 0.031(7) Uiso d P 0.798(3) 1 A 1
    O O5B 0.0688(6) 0.8401(5) 0.3682(3) 0.0161(3) Uani d P 0.202(3) 1 A 2
    O O6B 0.0235(10) 0.7824(7) 0.4712(4) 0.072(3) Uani d P 0.202(3) 1 A 2
    H H6B 0.0048 0.7334 0.4570 0.108 Uiso calc PR 0.202(3) 1 A 2
    C C1 0.48453(11) 1.10150(7) 0.28720(6) 0.0129(2) Uani d . 1 1 . .
    C C2 0.57959(12) 1.15648(8) 0.31807(6) 0.0144(2) Uani d . 1 1 . .
    C C3 0.66177(12) 1.20850(8) 0.27862(6) 0.0163(2) Uani d . 1 1 . .
    H H3A 0.7261 1.2444 0.2985 0.020 Uiso calc R 1 1 . .
    C C4 0.64937(13) 1.20774(8) 0.20928(6) 0.0179(2) Uani d . 1 1 . .
    H H4A 0.7054 1.2430 0.1835 0.021 Uiso calc R 1 1 . .
    C C5 0.55441(13) 1.15485(8) 0.17905(6) 0.0170(2) Uani d . 1 1 . .
    H H5A 0.5450 1.1553 0.1330 0.020 Uiso calc R 1 1 . .
    C C6 0.47209(12) 1.10035(8) 0.21811(6) 0.0140(2) Uani d . 1 1 . .
    C C7 0.37462(12) 1.04051(8) 0.18811(6) 0.0148(2) Uani d . 1 1 . .
    C C8 0.29411(12) 0.98915(7) 0.23357(6) 0.0135(2) Uani d . 1 1 A .
    C C9 0.19417(12) 0.93068(8) 0.20908(6) 0.0148(2) Uani d . 1 1 . .
    C C10 0.11267(12) 0.88544(8) 0.25236(6) 0.0165(2) Uani d . 1 1 A .
    H H10A 0.0455 0.8483 0.2364 0.020 Uiso calc R 1 1 . .
    C C11 0.13192(13) 0.89594(8) 0.32090(6) 0.0164(2) Uani d . 1 1 . .
    C C14 0.25267(13) 0.95266(8) 0.42430(6) 0.0174(2) Uani d . 1 1 . .
    C C15 0.23195(12) 0.94999(8) 0.34905(6) 0.0142(2) Uani d . 1 1 A .
    C C16 0.31063(11) 0.99645(7) 0.30282(6) 0.0125(2) Uani d . 1 1 . .
    C C12A 0.05298(16) 0.84187(10) 0.42636(8) 0.0164(3) Uani d P 0.798(3) 1 A 1
    H H12A -0.0370 0.8351 0.4461 0.020 Uiso calc PR 0.798(3) 1 A 1
    C C13A 0.11699(19) 0.92194(15) 0.45651(13) 0.0174(4) Uani d P 0.798(3) 1 A 1
    H H13A 0.1332 0.9104 0.5033 0.021 Uiso calc PR 0.798(3) 1 A 1
    H H13B 0.0528 0.9700 0.4538 0.021 Uiso calc PR 0.798(3) 1 A 1
    C C18A 0.36942(19) 0.89084(13) 0.44175(10) 0.0194(4) Uani d P 0.798(3) 1 A 1
    H H18A 0.3486 0.8326 0.4266 0.029 Uiso calc PR 0.798(3) 1 A 1
    H H18B 0.3823 0.8902 0.4891 0.029 Uiso calc PR 0.798(3) 1 A 1
    H H18C 0.4506 0.9109 0.4205 0.029 Uiso calc PR 0.798(3) 1 A 1
    C C19A 0.28024(18) 1.04439(18) 0.45227(13) 0.0197(4) Uani d P 0.798(3) 1 A 1
    H H19A 0.2176 1.0855 0.4333 0.030 Uiso calc PR 0.798(3) 1 A 1
    H H19B 0.3709 1.0617 0.4414 0.030 Uiso calc PR 0.798(3) 1 A 1
    H H19C 0.2695 1.0436 0.4997 0.030 Uiso calc PR 0.798(3) 1 A 1
    C C12B 0.1244(7) 0.8194(4) 0.4320(3) 0.0164(3) Uani d P 0.202(3) 1 A 2
    H H12B 0.2063 0.7834 0.4295 0.020 Uiso calc PR 0.202(3) 1 A 2
    C C13B 0.1485(10) 0.9088(8) 0.4616(6) 0.0174(4) Uani d P 0.202(3) 1 A 2
    H H13C 0.0658 0.9430 0.4602 0.021 Uiso calc PR 0.202(3) 1 A 2
    H H13D 0.1759 0.9031 0.5077 0.021 Uiso calc PR 0.202(3) 1 A 2
    C C18B 0.3963(9) 0.9160(6) 0.4462(5) 0.0194(4) Uani d P 0.202(3) 1 A 2
    H H18D 0.4651 0.9575 0.4342 0.029 Uiso calc PR 0.202(3) 1 A 2
    H H18E 0.4132 0.8612 0.4241 0.029 Uiso calc PR 0.202(3) 1 A 2
    H H18F 0.3975 0.9072 0.4934 0.029 Uiso calc PR 0.202(3) 1 A 2
    C C19B 0.2419(10) 1.0488(9) 0.4550(7) 0.0197(4) Uani d P 0.202(3) 1 A 2
    H H19D 0.1551 1.0733 0.4446 0.030 Uiso calc PR 0.202(3) 1 A 2
    H H19E 0.3115 1.0852 0.4365 0.030 Uiso calc PR 0.202(3) 1 A 2
    H H19F 0.2526 1.0458 0.5024 0.030 Uiso calc PR 0.202(3) 1 A 2
    O O1W 0.28541(14) 0.24213(8) 0.57159(6) 0.0341(3) Uani d . 1 1 . .
    H H1O4 0.239(3) 0.9598(17) 0.1248(14) 0.057(8) Uiso d . 1 1 . .
    H H1O1 0.654(2) 1.1869(15) 0.3967(11) 0.037(6) Uiso d . 1 1 . .
    H H2W1 0.307(2) 0.1986(15) 0.5874(11) 0.032(5) Uiso d . 1 1 . .
    H H1W1 0.316(3) 0.2464(17) 0.5304(14) 0.053(7) Uiso d . 1 1 . .
loop_
    _atom_site_aniso_label
    _atom_site_aniso_U_11
    _atom_site_aniso_U_22
    _atom_site_aniso_U_33
    _atom_site_aniso_U_12
    _atom_site_aniso_U_13
    _atom_site_aniso_U_23
    O1 0.0202(4) 0.0208(4) 0.0132(4) -0.0044(3) -0.0025(3) -0.0005(3)
    O2 0.0139(4) 0.0180(4) 0.0115(4) -0.0039(3) -0.0002(3) 0.0012(3)
    O3 0.0252(5) 0.0249(5) 0.0114(4) -0.0025(4) -0.0014(3) -0.0001(3)
    O4 0.0225(5) 0.0230(4) 0.0148(4) -0.0026(4) -0.0040(3) -0.0032(3)
    O5A 0.0150(7) 0.0206(6) 0.0127(7) -0.0041(5) -0.0042(4) 0.0038(4)
    O6A 0.0239(6) 0.0134(5) 0.0232(6) -0.0028(4) -0.0061(5) 0.0020(4)
    O5B 0.0150(7) 0.0206(6) 0.0127(7) -0.0041(5) -0.0042(4) 0.0038(4)
    O6B 0.067(6) 0.103(7) 0.046(4) -0.054(5) -0.018(4) 0.041(5)
    C1 0.0124(5) 0.0137(5) 0.0128(5) 0.0005(4) 0.0012(4) 0.0012(4)
    C2 0.0142(5) 0.0139(5) 0.0151(5) 0.0014(4) -0.0001(4) -0.0005(4)
    C3 0.0158(5) 0.0139(5) 0.0191(5) -0.0016(4) 0.0007(4) 0.0000(4)
    C4 0.0189(5) 0.0166(5) 0.0181(5) -0.0014(4) 0.0043(4) 0.0026(4)
    C5 0.0187(5) 0.0175(5) 0.0147(5) 0.0005(4) 0.0026(4) 0.0017(4)
    C6 0.0143(5) 0.0150(5) 0.0126(5) 0.0009(4) 0.0007(4) 0.0005(4)
    C7 0.0155(5) 0.0157(5) 0.0132(5) 0.0020(4) -0.0004(4) 0.0001(4)
    C8 0.0131(5) 0.0145(5) 0.0127(5) 0.0010(4) -0.0008(4) -0.0004(4)
    C9 0.0148(5) 0.0148(5) 0.0149(5) 0.0024(4) -0.0026(4) -0.0022(4)
    C10 0.0147(5) 0.0148(5) 0.0201(6) -0.0007(4) -0.0005(4) -0.0033(4)
    C11 0.0167(5) 0.0134(5) 0.0191(6) -0.0004(4) 0.0034(4) -0.0008(4)
    C14 0.0193(5) 0.0190(5) 0.0137(5) 0.0008(4) 0.0034(4) 0.0033(4)
    C15 0.0151(5) 0.0130(5) 0.0145(5) 0.0009(4) 0.0017(4) 0.0002(4)
    C16 0.0116(5) 0.0125(4) 0.0133(5) 0.0005(4) -0.0007(4) 0.0001(4)
    C12A 0.0149(6) 0.0202(7) 0.0142(6) -0.0004(5) 0.0013(5) 0.0024(5)
    C13A 0.0145(11) 0.0199(9) 0.0178(7) 0.0005(7) 0.0024(8) -0.0019(6)
    C18A 0.0179(9) 0.0230(10) 0.0172(7) -0.0029(6) -0.0011(6) 0.0038(7)
    C19A 0.0226(11) 0.0229(7) 0.0137(6) -0.0067(11) 0.0018(10) -0.0021(5)
    C12B 0.0149(6) 0.0202(7) 0.0142(6) -0.0004(5) 0.0013(5) 0.0024(5)
    C13B 0.0145(11) 0.0199(9) 0.0178(7) 0.0005(7) 0.0024(8) -0.0019(6)
    C18B 0.0179(9) 0.0230(10) 0.0172(7) -0.0029(6) -0.0011(6) 0.0038(7)
    C19B 0.0226(11) 0.0229(7) 0.0137(6) -0.0067(11) 0.0018(10) -0.0021(5)
    O1W 0.0452(7) 0.0290(6) 0.0280(6) 0.0157(5) 0.0178(5) 0.0078(5)
_geom_special_details
;
All e.s.d.'s (except the e.s.d. in the dihedral angle between two l.s. planes)
are estimated using the full covariance matrix. The cell e.s.d.'s are taken
into account individually in the estimation of e.s.d.'s in distances, angles
and torsion angles; correlations between e.s.d.'s in cell parameters are only
used when they are defined by crystal symmetry. An approximate (isotropic)
treatment of cell e.s.d.'s is used for estimating e.s.d.'s involving l.s.
planes.
;
loop_
    _geom_bond_atom_site_label_1
    _geom_bond_atom_site_label_2
    _geom_bond_site_symmetry_2
    _geom_bond_distance
    _geom_bond_publ_flag
    O1 C2 . 1.3635(15) ?
    O1 H1O1 . 0.86(2) ?
    O2 C1 . 1.3665(14) ?
    O2 C16 . 1.3681(14) ?
    O3 C7 . 1.2543(15) ?
    O4 C9 . 1.3557(15) ?
    O4 H1O4 . 0.92(3) ?
    O5A C11 . 1.3627(18) ?
    O5A C12A . 1.4383(19) ?
    O6A C12A . 1.4233(19) ?
    O6A H6A . 0.82(3) ?
    O5B C11 . 1.421(7) ?
    O5B C12B . 1.432(8) ?
    O6B C12B . 1.391(10) ?
    O6B H6B . 0.8200 ?
    C1 C6 . 1.3951(15) ?
    C1 C2 . 1.4043(16) ?
    C2 C3 . 1.3852(16) ?
    C3 C4 . 1.4001(17) ?
    C3 H3A . 0.9300 ?
    C4 C5 . 1.3791(18) ?
    C4 H4A . 0.9300 ?
    C5 C6 . 1.4037(16) ?
    C5 H5A . 0.9300 ?
    C6 C7 . 1.4579(17) ?
    C7 C8 . 1.4432(16) ?
    C8 C16 . 1.4068(16) ?
    C8 C9 . 1.4192(16) ?
    C9 C10 . 1.3723(17) ?
    C10 C11 . 1.4007(17) ?
    C10 H10A . 0.9300 ?
    C11 C15 . 1.4065(17) ?
    C14 C13B . 1.439(12) ?
    C14 C15 . 1.5279(17) ?
    C14 C19A . 1.531(3) ?
    C14 C18A . 1.531(2) ?
    C14 C13A . 1.563(3) ?
    C14 C18B . 1.589(10) ?
    C14 C19B . 1.593(14) ?
    C15 C16 . 1.4041(16) ?
    C12A C13A . 1.502(3) ?
    C12A H12A . 0.9800 ?
    C13A H13A . 0.9700 ?
    C13A H13B . 0.9700 ?
    C18A H18A . 0.9600 ?
    C18A H18B . 0.9600 ?
    C18A H18C . 0.9600 ?
    C19A H19A . 0.9600 ?
    C19A H19B . 0.9600 ?
    C19A H19C . 0.9600 ?
    C12B C13B . 1.506(14) ?
    C12B H12B . 0.9800 ?
    C13B H13C . 0.9700 ?
    C13B H13D . 0.9700 ?
    C18B H18D . 0.9600 ?
    C18B H18E . 0.9600 ?
    C18B H18F . 0.9600 ?
    C19B H19D . 0.9600 ?
    C19B H19E . 0.9600 ?
    C19B H19F . 0.9600 ?
    O1W H2W1 . 0.76(2) ?
    O1W H1W1 . 0.88(3) ?
loop_
    _geom_angle_atom_site_label_1
    _geom_angle_atom_site_label_2
    _geom_angle_atom_site_label_3
    _geom_angle_site_symmetry_1
    _geom_angle_site_symmetry_3
    _geom_angle
    _geom_angle_publ_flag
    C2 O1 H1O1 . . 106.5(15) ?
    C1 O2 C16 . . 120.22(9) ?
    C9 O4 H1O4 . . 103.5(17) ?
    C11 O5A C12A . . 118.35(12) ?
    C12A O6A H6A . . 105.8(19) ?
    C11 O5B C12B . . 124.3(5) ?
    C12B O6B H6A . . 65.6(13) ?
    C12B O6B H6B . . 109.5 ?
    O2 C1 C6 . . 123.31(10) ?
    O2 C1 C2 . . 116.24(10) ?
    C6 C1 C2 . . 120.46(11) ?
    O1 C2 C3 . . 123.52(11) ?
    O1 C2 C1 . . 117.70(10) ?
    C3 C2 C1 . . 118.78(11) ?
    C2 C3 C4 . . 120.95(11) ?
    C2 C3 H3A . . 119.5 ?
    C4 C3 H3A . . 119.5 ?
    C5 C4 C3 . . 120.25(11) ?
    C5 C4 H4A . . 119.9 ?
    C3 C4 H4A . . 119.9 ?
    C4 C5 C6 . . 119.62(11) ?
    C4 C5 H5A . . 120.2 ?
    C6 C5 H5A . . 120.2 ?
    C1 C6 C5 . . 119.93(11) ?
    C1 C6 C7 . . 118.58(11) ?
    C5 C6 C7 . . 121.48(11) ?
    O3 C7 C8 . . 122.25(11) ?
    O3 C7 C6 . . 121.51(11) ?
    C8 C7 C6 . . 116.23(10) ?
    C16 C8 C9 . . 118.31(11) ?
    C16 C8 C7 . . 121.35(10) ?
    C9 C8 C7 . . 120.33(10) ?
    O4 C9 C10 . . 120.09(11) ?
    O4 C9 C8 . . 119.61(11) ?
    C10 C9 C8 . . 120.30(11) ?
    C9 C10 C11 . . 119.15(11) ?
    C9 C10 H10A . . 120.4 ?
    C11 C10 H10A . . 120.4 ?
    O5A C11 C10 . . 110.63(11) ?
    O5A C11 C15 . . 125.32(12) ?
    C10 C11 C15 . . 123.96(11) ?
    C10 C11 O5B . . 122.0(3) ?
    C15 C11 O5B . . 113.0(3) ?
    C13B C14 C15 . . 114.1(5) ?
    C13B C14 C19A . . 111.1(5) ?
    C15 C14 C19A . . 114.34(14) ?
    C13B C14 C18A . . 97.8(4) ?
    C15 C14 C18A . . 108.17(12) ?
    C19A C14 C18A . . 110.04(14) ?
    C15 C14 C13A . . 106.70(13) ?
    C19A C14 C13A . . 105.91(13) ?
    C18A C14 C13A . . 111.67(12) ?
    C13B C14 C18B . . 109.5(5) ?
    C15 C14 C18B . . 112.6(4) ?
    C19A C14 C18B . . 93.4(3) ?
    C13A C14 C18B . . 123.3(3) ?
    C13B C14 C19B . . 100.2(6) ?
    C15 C14 C19B . . 113.5(5) ?
    C18A C14 C19B . . 121.8(4) ?
    C13A C14 C19B . . 93.3(4) ?
    C18B C14 C19B . . 106.0(5) ?
    C16 C15 C11 . . 114.76(11) ?
    C16 C15 C14 . . 124.61(11) ?
    C11 C15 C14 . . 120.58(11) ?
    O2 C16 C15 . . 116.35(10) ?
    O2 C16 C8 . . 120.19(10) ?
    C15 C16 C8 . . 123.45(11) ?
    O6A C12A O5A . . 108.92(13) ?
    O6A C12A C13A . . 112.50(13) ?
    O5A C12A C13A . . 111.81(15) ?
    O6A C12A H12A . . 107.8 ?
    O5A C12A H12A . . 107.8 ?
    C13A C12A H12A . . 107.8 ?
    C12A C13A C14 . . 115.99(17) ?
    C12A C13A H13A . . 108.3 ?
    C14 C13A H13A . . 108.3 ?
    C12A C13A H13B . . 108.3 ?
    C14 C13A H13B . . 108.3 ?
    H13A C13A H13B . . 107.4 ?
    C14 C18A H18A . . 109.5 ?
    C14 C18A H18B . . 109.5 ?
    C14 C18A H18C . . 109.5 ?
    C14 C19A H19A . . 109.5 ?
    C14 C19A H19B . . 109.5 ?
    C14 C19A H19C . . 109.5 ?
    O6B C12B O5B . . 108.8(6) ?
    O6B C12B C13B . . 104.9(8) ?
    O5B C12B C13B . . 102.5(7) ?
    O6B C12B H6A . . 58.2(11) ?
    O5B C12B H6A . . 90.9(11) ?
    C13B C12B H6A . . 161.6(12) ?
    O6B C12B H12B . . 113.3 ?
    O5B C12B H12B . . 113.3 ?
    C13B C12B H12B . . 113.3 ?
    H6A C12B H12B . . 71.7 ?
    C14 C13B C12B . . 109.1(8) ?
    C14 C13B H13C . . 109.9 ?
    C12B C13B H13C . . 109.9 ?
    C14 C13B H13D . . 109.9 ?
    C12B C13B H13D . . 109.9 ?
    H13C C13B H13D . . 108.3 ?
    C14 C18B H18D . . 109.5 ?
    C14 C18B H18E . . 109.5 ?
    H18D C18B H18E . . 109.5 ?
    C14 C18B H18F . . 109.5 ?
    H18D C18B H18F . . 109.5 ?
    H18E C18B H18F . . 109.5 ?
    C14 C19B H19D . . 109.5 ?
    C14 C19B H19E . . 109.5 ?
    H19D C19B H19E . . 109.5 ?
    C14 C19B H19F . . 109.5 ?
    H19D C19B H19F . . 109.5 ?
    H19E C19B H19F . . 109.5 ?
    H2W1 O1W H1W1 . . 111(2) ?
loop_
    _geom_torsion_atom_site_label_1
    _geom_torsion_atom_site_label_2
    _geom_torsion_atom_site_label_3
    _geom_torsion_atom_site_label_4
    _geom_torsion_site_symmetry_1
    _geom_torsion_site_symmetry_2
    _geom_torsion_site_symmetry_3
    _geom_torsion_site_symmetry_4
    _geom_torsion
    _geom_torsion_publ_flag
    C16 O2 C1 C6 . . . . -1.71(17) ?
    C16 O2 C1 C2 . . . . 178.53(10) ?
    O2 C1 C2 O1 . . . . -1.42(16) ?
    C6 C1 C2 O1 . . . . 178.81(10) ?
    O2 C1 C2 C3 . . . . 178.89(10) ?
    C6 C1 C2 C3 . . . . -0.87(17) ?
    O1 C2 C3 C4 . . . . -178.60(11) ?
    C1 C2 C3 C4 . . . . 1.06(18) ?
    C2 C3 C4 C5 . . . . 0.05(19) ?
    C3 C4 C5 C6 . . . . -1.34(19) ?
    O2 C1 C6 C5 . . . . 179.85(11) ?
    C2 C1 C6 C5 . . . . -0.40(18) ?
    O2 C1 C6 C7 . . . . -1.39(17) ?
    C2 C1 C6 C7 . . . . 178.36(10) ?
    C4 C5 C6 C1 . . . . 1.51(18) ?
    C4 C5 C6 C7 . . . . -177.21(11) ?
    C1 C6 C7 O3 . . . . -177.90(11) ?
    C5 C6 C7 O3 . . . . 0.84(18) ?
    C1 C6 C7 C8 . . . . 2.41(16) ?
    C5 C6 C7 C8 . . . . -178.85(11) ?
    O3 C7 C8 C16 . . . . 179.76(11) ?
    C6 C7 C8 C16 . . . . -0.56(16) ?
    O3 C7 C8 C9 . . . . -1.26(18) ?
    C6 C7 C8 C9 . . . . 178.42(10) ?
    C16 C8 C9 O4 . . . . -177.83(10) ?
    C7 C8 C9 O4 . . . . 3.16(17) ?
    C16 C8 C9 C10 . . . . 2.57(17) ?
    C7 C8 C9 C10 . . . . -176.45(11) ?
    O4 C9 C10 C11 . . . . 178.68(11) ?
    C8 C9 C10 C11 . . . . -1.72(18) ?
    C12A O5A C11 C10 . . . . 169.91(13) ?
    C12A O5A C11 C15 . . . . -13.5(2) ?
    C12A O5A C11 O5B . . . . 37.4(11) ?
    C9 C10 C11 O5A . . . . 175.95(12) ?
    C9 C10 C11 C15 . . . . -0.73(19) ?
    C9 C10 C11 O5B . . . . -168.5(3) ?
    C12B O5B C11 O5A . . . . -154.9(17) ?
    C12B O5B C11 C10 . . . . 150.7(5) ?
    C12B O5B C11 C15 . . . . -18.3(8) ?
    O5A C11 C15 C16 . . . . -174.07(12) ?
    C10 C11 C15 C16 . . . . 2.13(17) ?
    O5B C11 C15 C16 . . . . 170.9(3) ?
    O5A C11 C15 C14 . . . . 8.22(19) ?
    C10 C11 C15 C14 . . . . -175.59(11) ?
    O5B C11 C15 C14 . . . . -6.8(3) ?
    C13B C14 C15 C16 . . . . 172.2(5) ?
    C19A C14 C15 C16 . . . . 42.85(17) ?
    C18A C14 C15 C16 . . . . -80.14(15) ?
    C13A C14 C15 C16 . . . . 159.59(13) ?
    C18B C14 C15 C16 . . . . -62.2(4) ?
    C19B C14 C15 C16 . . . . 58.3(4) ?
    C13B C14 C15 C11 . . . . -10.3(5) ?
    C19A C14 C15 C11 . . . . -139.67(13) ?
    C18A C14 C15 C11 . . . . 97.34(14) ?
    C13A C14 C15 C11 . . . . -22.94(16) ?
    C18B C14 C15 C11 . . . . 115.3(3) ?
    C19B C14 C15 C11 . . . . -124.2(4) ?
    C1 O2 C16 C15 . . . . -176.75(10) ?
    C1 O2 C16 C8 . . . . 3.63(16) ?
    C11 C15 C16 O2 . . . . 179.21(10) ?
    C14 C15 C16 O2 . . . . -3.18(17) ?
    C11 C15 C16 C8 . . . . -1.18(17) ?
    C14 C15 C16 C8 . . . . 176.43(11) ?
    C9 C8 C16 O2 . . . . 178.52(10) ?
    C7 C8 C16 O2 . . . . -2.47(17) ?
    C9 C8 C16 C15 . . . . -1.07(17) ?
    C7 C8 C16 C15 . . . . 177.93(11) ?
    C11 O5A C12A O6A . . . . -90.38(16) ?
    C11 O5A C12A C13A . . . . 34.57(19) ?
    O6A C12A C13A C14 . . . . 70.0(2) ?
    O5A C12A C13A C14 . . . . -52.97(19) ?
    C13B C14 C13A C12A . . . . -79(2) ?
    C15 C14 C13A C12A . . . . 45.45(18) ?
    C19A C14 C13A C12A . . . . 167.66(16) ?
    C18A C14 C13A C12A . . . . -72.56(19) ?
    C18B C14 C13A C12A . . . . -87.2(4) ?
    C19B C14 C13A C12A . . . . 161.2(5) ?
    C11 O5B C12B O6B . . . . 165.2(8) ?
    C11 O5B C12B C13B . . . . 54.5(9) ?
    C15 C14 C13B C12B . . . . 48.6(7) ?
    C19A C14 C13B C12B . . . . 179.6(5) ?
    C18A C14 C13B C12B . . . . -65.3(6) ?
    C13A C14 C13B C12B . . . . 109(3) ?
    C18B C14 C13B C12B . . . . -78.6(8) ?
    C19B C14 C13B C12B . . . . 170.3(7) ?
    O6B C12B C13B C14 . . . . 179.8(7) ?
    O5B C12B C13B C14 . . . . -66.7(7) ?
loop_
    _geom_hbond_atom_site_label_D
    _geom_hbond_atom_site_label_H
    _geom_hbond_atom_site_label_A
    _geom_hbond_site_symmetry_A
    _geom_hbond_distance_DH
    _geom_hbond_distance_HA
    _geom_hbond_distance_DA
    _geom_hbond_angle_DHA
    _geom_hbond_publ_flag
    O4 H1O4 O3 1_555 0.92(3) 1.67(3) 2.5337(14) 156(3) y
    O1 H1O1 O1W 4_566 0.86(2) 1.81(2) 2.6599(16) 172.5(19) y
    O1W H2W1 O4 2_565 0.77(2) 2.13(2) 2.8756(16) 166(2) y
    O1W H1W1 O6A 8_655 0.88(3) 1.93(3) 2.8078(17) 175(3) y
    O6A H6A O1 8_655 0.82(3) 2.10(3) 2.8838(16) 160(3) y
    C18A H18A O6A 1_555 0.96 2.44 3.078(2) 124 y
    C18A H18C O4 6_656 0.96 2.60 3.530(2) 164 y
_iucr_refine_instructions_details
;
TITL cfd28m in Pbca (100K)
CELL 0.71073   9.8965  15.2329  20.1122  90.000  90.000  90.000
ZERR    8.00   0.0002   0.0003   0.0004   0.000   0.000   0.000
LATT  1
SYMM 0.5-X, -Y, 0.5+Z
SYMM -X, 0.5+Y, 0.5-Z
SYMM 0.5+X, 0.5-Y, -Z
SFAC C H O
UNIT 144 144 56
SIZE 0.127 0.213 0.653
L.S. 10
BOND $H
FMAP 2 1 60
PLAN 20
EADP C13A C13B
EADP C12A C12B
EADP C19A C19B
EADP C18A C18B
EADP O5A O5B
ACTA
CONF
rem SAME O5A > C13A
WGHT    0.075400    2.198500
FVAR       0.33970   0.79804
O1    3    0.585205    1.155860    0.385804    11.00000    0.02024    0.02080 =
         0.01325   -0.00050   -0.00250   -0.00436
O2    3    0.407870    1.050549    0.328488    11.00000    0.01393    0.01796 =
         0.01155    0.00124   -0.00020   -0.00386
O3    3    0.361643    1.034673    0.126232    11.00000    0.02523    0.02494 =
         0.01138   -0.00008   -0.00142   -0.00246
O4    3    0.179007    0.920115    0.142561    11.00000    0.02252    0.02296 =
         0.01479   -0.00325   -0.00398   -0.00261
PART   1
O5A   3    0.036371    0.850699    0.355633    21.00000    0.01495    0.02058 =
         0.01268    0.00380   -0.00419   -0.00407
O6A   3    0.127451    0.763920    0.439756    21.00000    0.02388    0.01338 =
         0.02320    0.00201   -0.00610   -0.00282
H6A   2    0.082254    0.723544    0.424372    21.00000    0.03149
PART   2
O5B   3    0.068754    0.840106    0.368174   -21.00000    0.01495    0.02058 =
         0.01268    0.00380   -0.00419   -0.00407
O6B   3    0.023515    0.782372    0.471210   -21.00000    0.06688    0.10321 =
         0.04577    0.04092   -0.01751   -0.05369
AFIX  83
H6B   2    0.004814    0.733397    0.457008   -21.00000   -1.50000
AFIX   0
PART   0
C1    1    0.484530    1.101495    0.287202    11.00000    0.01238    0.01368 =
         0.01277    0.00123    0.00124    0.00050
C2    1    0.579591    1.156481    0.318068    11.00000    0.01418    0.01390 =
         0.01506   -0.00055   -0.00008    0.00137
C3    1    0.661774    1.208498    0.278623    11.00000    0.01581    0.01388 =
         0.01911    0.00004    0.00069   -0.00156
AFIX  43
H3A   2    0.726114    1.244446    0.298487    11.00000   -1.20000
AFIX   0
C4    1    0.649373    1.207737    0.209280    11.00000    0.01894    0.01662 =
         0.01807    0.00263    0.00434   -0.00137
AFIX  43
H4A   2    0.705384    1.243028    0.183509    11.00000   -1.20000
AFIX   0
C5    1    0.554410    1.154850    0.179047    11.00000    0.01872    0.01752 =
         0.01471    0.00167    0.00260    0.00050
AFIX  43
H5A   2    0.544968    1.155294    0.133042    11.00000   -1.20000
AFIX   0
C6    1    0.472090    1.100347    0.218113    11.00000    0.01428    0.01502 =
         0.01263    0.00046    0.00068    0.00092
C7    1    0.374616    1.040507    0.188112    11.00000    0.01547    0.01568 =
         0.01323    0.00010   -0.00037    0.00198
C8    1    0.294110    0.989146    0.233572    11.00000    0.01311    0.01455 =
         0.01271   -0.00042   -0.00085    0.00099
C9    1    0.194167    0.930680    0.209076    11.00000    0.01484    0.01480 =
         0.01486   -0.00220   -0.00261    0.00235
C10   1    0.112673    0.885441    0.252364    11.00000    0.01466    0.01478 =
         0.02012   -0.00333   -0.00047   -0.00070
AFIX  43
H10A  2    0.045529    0.848290    0.236399    11.00000   -1.20000
AFIX   0
C11   1    0.131922    0.895938    0.320903    11.00000    0.01666    0.01337 =
         0.01906   -0.00079    0.00336   -0.00039
C14   1    0.252674    0.952661    0.424305    11.00000    0.01933    0.01903 =
         0.01371    0.00331    0.00340    0.00078
C15   1    0.231945    0.949991    0.349049    11.00000    0.01511    0.01297 =
         0.01452    0.00017    0.00166    0.00088
C16   1    0.310630    0.996447    0.302824    11.00000    0.01161    0.01254 =
         0.01325    0.00009   -0.00070    0.00055
PART   1
C12A  1    0.052979    0.841874    0.426365    21.00000    0.01490    0.02023 =
         0.01417    0.00244    0.00134   -0.00036
AFIX  13
H12A  2   -0.036991    0.835074    0.446059    21.00000   -1.20000
AFIX   0
C13A  1    0.116989    0.921941    0.456515    21.00000    0.01451    0.01993 =
         0.01779   -0.00191    0.00236    0.00050
AFIX  23
H13A  2    0.133234    0.910381    0.503264    21.00000   -1.20000
H13B  2    0.052830    0.969951    0.453846    21.00000   -1.20000
AFIX   0
C18A  1    0.369418    0.890840    0.441750    21.00000    0.01787    0.02297 =
         0.01724    0.00381   -0.00114   -0.00288
AFIX 137
H18A  2    0.348582    0.832626    0.426609    21.00000   -1.50000
H18B  2    0.382264    0.890192    0.489059    21.00000   -1.50000
H18C  2    0.450599    0.910944    0.420517    21.00000   -1.50000
AFIX   0
C19A  1    0.280242    1.044392    0.452268    21.00000    0.02262    0.02285 =
         0.01371   -0.00213    0.00183   -0.00672
AFIX 137
H19A  2    0.217622    1.085454    0.433251    21.00000   -1.50000
H19B  2    0.370859    1.061693    0.441386    21.00000   -1.50000
H19C  2    0.269534    1.043555    0.499704    21.00000   -1.50000
AFIX   0
PART   2
C12B  1    0.124376    0.819386    0.432024   -21.00000    0.01490    0.02023 =
         0.01417    0.00244    0.00134   -0.00036
AFIX  13
H12B  2    0.206282    0.783377    0.429541   -21.00000   -1.20000
AFIX   0
C13B  1    0.148493    0.908844    0.461617   -21.00000    0.01451    0.01993 =
         0.01779   -0.00191    0.00236    0.00050
AFIX  23
H13C  2    0.065823    0.943000    0.460167   -21.00000   -1.20000
H13D  2    0.175947    0.903054    0.507708   -21.00000   -1.20000
AFIX   0
C18B  1    0.396344    0.916020    0.446162   -21.00000    0.01787    0.02297 =
         0.01724    0.00381   -0.00114   -0.00288
AFIX 137
H18D  2    0.465121    0.957541    0.434157   -21.00000   -1.50000
H18E  2    0.413230    0.861214    0.424111   -21.00000   -1.50000
H18F  2    0.397454    0.907176    0.493418   -21.00000   -1.50000
AFIX   0
C19B  1    0.241914    1.048801    0.454983   -21.00000    0.02262    0.02285 =
         0.01371   -0.00213    0.00183   -0.00672
AFIX 137
H19D  2    0.155075    1.073318    0.444606   -21.00000   -1.50000
H19E  2    0.311544    1.085237    0.436466   -21.00000   -1.50000
H19F  2    0.252638    1.045796    0.502368   -21.00000   -1.50000
AFIX   0
PART   0
O1W   3    0.285410    0.242127    0.571590    11.00000    0.04523    0.02905 =
         0.02802    0.00781    0.01781    0.01566
H1O4  2    0.239032    0.959765    0.124830    11.00000    0.05748
H1O1  2    0.654187    1.186885    0.396721    11.00000    0.03749
H2W1  2    0.306546    0.198608    0.587416    11.00000    0.03170
H1W1  2    0.316019    0.246421    0.530403    11.00000    0.05278
HKLF 4 1 0 -1 0 1 0 0 0 0 1
REM  cfd28m in Pbca (100K)
REM R1 =  0.0519 for   4378 Fo > 4sig(Fo)  and  0.0581 for all   4949 data
REM    275 parameters refined using      0 restraints
END
WGHT      0.0756      2.1835
REM Highest difference peak  0.709,  deepest hole -0.973,  1-sigma level  0.066
Q1    1   0.0705  0.8810  0.4427  11.00000  0.05    0.71
Q2    1   0.4225  0.9557  0.4467  11.00000  0.05    0.58
Q3    1   0.4804  1.1001  0.2553  11.00000  0.05    0.55
Q4    1   0.1315  0.8843  0.2813  11.00000  0.05    0.49
Q5    1   0.2436  0.9603  0.2212  11.00000  0.05    0.48
Q6    1   0.6563  1.2016  0.2420  11.00000  0.05    0.48
Q7    1   0.2048  0.8855  0.4670  11.00000  0.05    0.46
Q8    1   0.3008  0.9938  0.2617  11.00000  0.05    0.46
Q9    1   0.4209  1.0740  0.2006  11.00000  0.05    0.44
Q10   1   0.6227  1.1830  0.2999  11.00000  0.05    0.44
Q11   1   0.2615  0.9750  0.3241  11.00000  0.05    0.43
Q12   1   0.5229  1.1356  0.3028  11.00000  0.05    0.42
Q13   1   0.0466  0.8404  0.4803  11.00000  0.05    0.41
Q14   1   0.5956  1.1799  0.1972  11.00000  0.05    0.40
Q15   1   0.1810  0.9185  0.3384  11.00000  0.05    0.40
Q16   1   0.5187  1.1272  0.1987  11.00000  0.05    0.40
Q17   1   0.2434  0.9584  0.3828  11.00000  0.05    0.40
Q18   1   0.1642  0.9088  0.2341  11.00000  0.05    0.40
Q19   1   0.3325  1.0146  0.2119  11.00000  0.05    0.36
Q20   1   0.1796  0.9209  0.1769  11.00000  0.05    0.34
;
