# Supplementary material for: Racemic 2′-hydroxy-4′,4′-dimethylpyran-1,5-dihydroxyxanthone monohydrate
Source: Acta Crystallogr Sect E Struct Rep Online. 2013 Aug 21;69(Pt 9):o1456–7. doi: 10.1107/S1600536813021223 (PMC3884455; doi:10.1107/S1600536813021223)
Supplement: Supplementary file 2 [file e-69-o1456-Isup2.hkl]

# 
# h,k,l, Fc-squared, Fo-squared, sigma(Fo-squared) and status flag 
# 
data_I
_shelx_title ' cfd28m in Pbca (100K)' 
_shelx_refln_list_code          4 
_shelx_F_calc_maximum      284.72 
_exptl_crystal_F_000      1456.00 
_reflns_d_resolution_high  0.6845 
 
loop_ 
 _symmetry_equiv_pos_as_xyz 
 'x, y, z' 
 '-x+1/2, -y, z+1/2' 
 '-x, y+1/2, -z+1/2' 
 'x+1/2, -y+1/2, -z' 
 '-x, -y, -z' 
 'x-1/2, y, -z-1/2' 
 'x, -y-1/2, z-1/2' 
 '-x-1/2, y-1/2, z' 
 
_cell_length_a     9.8965 
_cell_length_b    15.2329 
_cell_length_c    20.1122 
_cell_angle_alpha  90.000 
_cell_angle_beta   90.000 
_cell_angle_gamma  90.000 
 
_shelx_F_squared_multiplier     1.000 
 
loop_ 
 _refln_index_h 
 _refln_index_k 
 _refln_index_l 
 _refln_F_squared_calc 
 _refln_F_squared_meas 
 _refln_F_squared_sigma 
 _refln_observed_status 
   2   0   0     7305.29     6786.08    127.89 o 
   4   0   0    13735.12    12919.19    325.87 o 
   6   0   0      361.48      387.34     26.34 o 
   8   0   0      440.85      362.33     17.09 o 
  10   0   0        0.00        1.57      7.85 o 
  12   0   0      926.06      886.47     47.74 o 
   2   1   0     7236.36     7225.30     84.58 o 
   4   1   0      675.38      691.18     12.21 o 
   6   1   0     1003.97     1024.37     18.18 o 
   8   1   0       11.70        4.92      3.31 o 
  10   1   0     3861.31     3848.60    110.76 o 
  12   1   0      668.90      685.06     29.20 o 
   0   2   0    29817.68    31691.71    494.31 o 
   2   2   0    18525.44    19291.26    165.48 o 
   4   2   0      175.41      268.91      6.59 o 
   6   2   0      130.04      149.05      5.96 o 
   8   2   0      619.89      559.81     17.45 o 
  10   2   0     1209.55     1169.63     24.91 o 
  12   2   0      159.27      168.50     11.00 o 
  14   2   0      158.64      136.77     11.19 o 
   2   3   0    44931.42    47337.98    452.88 o 
   4   3   0     1240.71     1274.49     13.01 o 
   6   3   0       77.50       98.29      4.73 o 
   8   3   0     1162.52     1235.68     20.99 o 
  10   3   0      422.39      416.60     14.82 o 
  12   3   0      438.40      408.39     16.60 o 
  14   3   0      166.52      159.60     12.78 o 
   0   4   0     1223.20     1515.98     17.79 o 
   2   4   0    75988.02    79346.43    660.86 o 
   4   4   0      393.12      355.15      5.30 o 
   6   4   0      417.06      377.18      6.35 o 
   8   4   0       28.17       51.63      3.92 o 
  10   4   0       87.83       79.99      5.00 o 
  12   4   0        0.03        6.08      3.51 o 
  14   4   0      206.14      197.37     19.55 o 
   2   5   0    58102.86    58088.08    479.33 o 
   4   5   0      481.92      469.80      7.94 o 
   6   5   0      753.23     1032.01     12.84 o 
   8   5   0     4269.08     4072.10     52.89 o 
  10   5   0        3.14       19.33      4.89 o 
  12   5   0       40.03       43.66      6.28 o 
  14   5   0       32.87       49.27      6.75 o 
   0   6   0     7137.33     7376.92     78.11 o 
   2   6   0    11973.19    12136.49     95.90 o 
   4   6   0      448.35      568.35     10.33 o 
   6   6   0     2665.27     2844.44     31.60 o 
   8   6   0     5293.65     5168.50     71.59 o 
  10   6   0      278.86      309.98     11.48 o 
  12   6   0       76.78       97.20      7.73 o 
   2   7   0     1080.33     1763.02     15.12 o 
   4   7   0       25.61       28.43      5.93 o 
   6   7   0      711.74      598.39     22.33 o 
   8   7   0      265.51      237.81      8.71 o 
  10   7   0        0.25        1.83      3.79 o 
  12   7   0      594.76      614.51     21.21 o 
   0   8   0      382.28      282.90      6.65 o 
   2   8   0      996.84      938.21     10.43 o 
   4   8   0       89.55      147.73     13.54 o 
   6   8   0      521.71      586.72     12.73 o 
   8   8   0        2.40        3.10      3.80 o 
  10   8   0      299.95      318.11     13.12 o 
  12   8   0     1085.59     1203.83     34.07 o 
   2   9   0      608.60      740.10      8.67 o 
   4   9   0       46.40       41.70      3.08 o 
   6   9   0      939.80     1108.59     18.80 o 
   8   9   0      221.45      241.97     13.41 o 
  10   9   0      622.82      698.75     20.93 o 
  12   9   0      842.77      881.89     28.94 o 
   0  10   0     8664.36     8524.11     84.47 o 
   2  10   0       30.91       51.05      2.69 o 
   4  10   0      592.30      560.20     10.17 o 
   6  10   0    13505.49    13692.36    178.88 o 
   8  10   0      200.10      169.92     12.86 o 
  10  10   0      243.97      289.50     13.70 o 
  12  10   0       81.18       94.95     10.26 o 
   2  11   0      549.37      500.60      8.15 o 
   4  11   0     6412.39     6509.24     71.50 o 
   6  11   0      792.26      816.65     19.58 o 
   8  11   0      135.76      140.33     10.33 o 
  10  11   0       26.64       25.71      7.96 o 
  12  11   0        8.11        2.30      4.97 o 
   0  12   0      529.59      443.12      9.04 o 
   2  12   0      700.00      646.17     10.33 o 
   4  12   0      391.78      428.69     10.94 o 
   6  12   0       69.29      101.47      7.71 o 
   8  12   0     4830.03     4690.53     83.30 o 
  10  12   0      868.41      873.89     39.25 o 
  12  12   0      182.73      237.09     15.56 o 
   2  13   0      391.68      366.80      8.16 o 
   4  13   0       88.73      100.49      7.50 o 
   6  13   0      369.25      327.72     12.84 o 
   8  13   0     2648.36     2588.19     53.68 o 
  10  13   0      133.39      119.03     10.97 o 
   0  14   0      228.46      216.00      9.49 o 
   2  14   0       38.63       46.92      4.81 o 
   4  14   0       47.78       46.61      5.18 o 
   6  14   0      263.15      264.97     12.02 o 
   8  14   0     4656.24     4387.17     81.62 o 
  10  14   0       47.97       31.78      9.29 o 
   2  15   0     3138.50     3058.26     32.98 o 
   4  15   0        0.28        0.38      3.48 o 
   6  15   0       38.68       17.05      5.47 o 
   8  15   0     1486.29     1486.93     38.74 o 
  10  15   0       15.54       17.69      6.60 o 
   0  16   0     2871.38     2811.49     49.39 o 
   2  16   0     3631.88     3625.61     40.39 o 
   4  16   0      216.96      177.05      9.57 o 
   6  16   0       24.40       26.20      6.11 o 
   8  16   0       15.22       42.70      9.06 o 
  10  16   0     1087.71     1064.50     33.18 o 
   2  17   0       53.88       47.76      4.13 o 
   4  17   0       46.73       45.98      6.71 o 
   6  17   0       42.17       75.73      8.77 o 
   8  17   0       17.92       21.53      7.68 o 
   0  18   0     1765.88     1825.73     36.99 o 
   2  18   0       14.15       27.84      4.42 o 
   4  18   0       25.17       31.02      6.38 o 
   6  18   0      645.15      753.30     23.29 o 
   8  18   0       56.71       37.11      8.70 o 
   2  19   0      152.08      141.23      8.53 o 
   4  19   0       76.89       87.26      8.13 o 
   6  19   0      178.77      158.29     14.12 o 
   0  20   0     5343.76     5279.29     93.74 o 
   2  20   0      101.58       98.44      7.65 o 
   4  20   0      362.68      398.93     14.73 o 
   6  20   0      162.60      176.78     21.07 o 
   2  21   0      931.21     1035.50     23.35 o 
   4  21   0      233.14      197.57     11.30 o 
   0  22   0      187.59      218.66     11.62 o 
   2  22   0      365.43      383.86     19.63 o 
   1   1   1      613.72      673.93      7.84 o 
   2   1   1      394.18      393.44      4.33 o 
   3   1   1      998.85      945.09     10.72 o 
   4   1   1       72.00       83.33      2.91 o 
   5   1   1      395.13      322.06      6.22 o 
   6   1   1      224.23      166.17      4.77 o 
   7   1   1     1681.45     1591.60     24.19 o 
   8   1   1        2.22        3.26      2.18 o 
   9   1   1       11.29       16.11      3.83 o 
  10   1   1      536.55      524.40     14.68 o 
  11   1   1     1551.51     1503.67     25.42 o 
  12   1   1      390.15      367.27     11.76 o 
  13   1   1       54.43       69.57      8.34 o 
  14   1   1        9.69       13.59      3.77 o 
   0   2   1      382.69      436.48      4.74 o 
   1   2   1     9069.97     9072.89     56.56 o 
   2   2   1    19366.97    20799.86    128.81 o 
   3   2   1    18763.50    19154.49    126.70 o 
   4   2   1       10.18       12.91      1.12 o 
   5   2   1        1.94       40.90      2.05 o 
   6   2   1      299.40      297.42      6.32 o 
   7   2   1     1234.20     1179.88     15.42 o 
   8   2   1       21.96       12.64      1.70 o 
   9   2   1      972.17      876.47     13.53 o 
  10   2   1        0.57        8.19      3.11 o 
  11   2   1        0.06       -2.88      2.88 o 
  12   2   1      932.30      909.82     17.15 o 
  13   2   1       93.92      117.60      7.13 o 
  14   2   1      274.16      274.27     10.76 o 
   1   3   1      580.77      832.04      5.40 o 
   2   3   1    81065.17    82503.43    509.23 o 
   3   3   1     3001.95     3390.31     21.00 o 
   4   3   1     1487.53     1483.28     10.46 o 
   5   3   1     1540.26     1568.88     12.45 o 
   6   3   1       22.82       32.21      1.40 o 
   7   3   1      163.31      262.01      5.58 o 
   8   3   1       54.30       52.73      2.49 o 
   9   3   1      275.20      322.77      6.88 o 
  10   3   1      153.23      163.45      5.16 o 
  11   3   1      129.06      113.22      4.93 o 
  12   3   1       47.72       52.40      3.91 o 
  13   3   1      241.79      208.04      7.51 o 
  14   3   1      163.07      163.58      7.39 o 
   0   4   1    10117.05    10883.25     88.23 o 
   1   4   1        3.52        8.31      0.59 o 
   2   4   1    17271.46    18280.53    119.88 o 
   3   4   1      793.64      910.37      7.07 o 
   4   4   1      110.63      123.93      1.97 o 
   5   4   1      728.13      636.50      6.15 o 
   6   4   1      128.71      158.14      2.63 o 
   7   4   1     1036.72     1038.47      9.26 o 
   8   4   1     1206.07     1174.19     12.13 o 
   9   4   1     2031.57     1976.54     21.29 o 
  10   4   1       59.72       66.16      5.32 o 
  11   4   1        0.01        1.91      2.09 o 
  12   4   1      316.70      312.68      7.73 o 
  13   4   1       65.38       98.70      5.12 o 
  14   4   1       10.97       10.25      3.02 o 
   1   5   1     1235.60     1103.64      6.77 o 
   2   5   1     1583.13     1952.61     11.61 o 
   3   5   1       92.95      111.07      2.99 o 
   4   5   1     5533.19     6436.60     41.53 o 
   5   5   1       13.78       15.35      1.25 o 
   6   5   1       54.03       43.24      1.71 o 
   7   5   1      331.38      408.04      5.91 o 
   8   5   1     2003.57     1996.00     20.76 o 
   9   5   1       15.52       29.64      2.72 o 
  10   5   1       14.45       18.68      2.64 o 
  11   5   1       10.51        5.24      2.52 o 
  12   5   1      221.26      217.19      7.08 o 
  13   5   1        6.06        4.96      2.91 o 
  14   5   1     1479.22     1523.36     25.97 o 
   0   6   1     6119.36     6085.72     43.97 o 
   1   6   1      189.29      168.01      2.33 o 
   2   6   1      235.06      239.08      2.64 o 
   3   6   1      386.70      504.38      6.17 o 
   4   6   1    20220.23    22233.84    163.24 o 
   5   6   1      421.83      435.27      5.64 o 
   6   6   1      394.59      415.73      5.95 o 
   7   6   1       76.55       83.80      4.66 o 
   8   6   1      922.95      928.05     13.03 o 
   9   6   1      640.79      633.40     11.10 o 
  10   6   1      263.97      270.01      7.68 o 
  11   6   1       50.66       60.07      4.32 o 
  12   6   1       69.99       85.43      5.60 o 
  13   6   1        4.95       14.75      3.67 o 
   1   7   1       71.14      116.59      2.04 o 
   2   7   1      526.81      566.87      4.95 o 
   3   7   1      452.56      497.75      5.13 o 
   4   7   1    31295.67    33533.19    234.78 o 
   5   7   1     1918.66     1826.71     17.11 o 
   6   7   1       24.82       26.80      2.28 o 
   7   7   1      405.86      428.31      8.01 o 
   8   7   1      134.27      154.82      5.61 o 
   9   7   1      491.36      538.28     11.32 o 
  10   7   1       30.57       35.85      5.01 o 
  11   7   1       13.83       17.52      3.53 o 
  12   7   1        9.76       12.63      3.67 o 
  13   7   1       26.36       29.06      6.43 o 
   0   8   1     2758.38     2755.26     22.02 o 
   1   8   1     1121.39     1221.45      8.78 o 
   2   8   1       52.00       57.23      1.40 o 
   3   8   1        0.46        4.46      0.81 o 
   4   8   1    11965.14    12868.95     87.65 o 
   5   8   1     1076.89     1121.15     12.73 o 
   6   8   1     2302.10     2118.58     20.00 o 
   7   8   1      188.56      185.18      6.18 o 
   8   8   1        2.40        3.35      3.33 o 
   9   8   1       50.41       41.23      4.42 o 
  10   8   1      382.43      383.90     10.10 o 
  11   8   1      338.35      376.01     10.29 o 
  12   8   1       17.38       20.35      4.23 o 
  13   8   1       68.69       72.97      6.00 o 
   1   9   1        0.11       14.29      1.11 o 
   2   9   1      122.39      171.76      2.41 o 
   3   9   1      221.83      282.27      3.92 o 
   4   9   1      390.09      315.94      4.99 o 
   5   9   1      424.30      536.21      8.07 o 
   6   9   1    10833.71    11017.33     88.41 o 
   7   9   1       28.64       38.62      4.09 o 
   8   9   1        1.86        4.24      2.79 o 
   9   9   1       74.91       80.81      5.49 o 
  10   9   1      131.83      123.85      7.26 o 
  11   9   1      405.63      414.52     11.30 o 
  12   9   1      166.94      183.49      8.96 o 
  13   9   1       73.92       83.83      8.21 o 
   0  10   1      499.86      455.66      6.40 o 
   1  10   1      234.72      296.36      3.59 o 
   2  10   1      375.48      364.64      4.11 o 
   3  10   1        7.73       29.38      1.80 o 
   4  10   1      204.94      179.29      4.03 o 
   5  10   1     1045.32     1037.26     13.06 o 
   6  10   1     1482.47     1709.69     21.53 o 
   7  10   1      133.13      113.59      5.29 o 
   8  10   1       56.52       56.07      4.96 o 
   9  10   1      149.25      153.20     10.42 o 
  10  10   1      123.46      121.99      6.82 o 
  11  10   1        2.02        9.14      3.62 o 
  12  10   1       23.04       21.02      4.58 o 
   1  11   1      208.45      256.49      3.60 o 
   2  11   1      134.11      134.55      3.94 o 
   3  11   1       73.95       91.55      2.64 o 
   4  11   1        3.79        6.77      2.18 o 
   5  11   1       51.51       41.49      3.25 o 
   6  11   1     3271.91     3335.86     39.85 o 
   7  11   1      427.91      500.10     10.63 o 
   8  11   1      108.20      114.86      6.77 o 
   9  11   1      141.00      138.73      7.40 o 
  10  11   1      124.06      148.98      9.14 o 
  11  11   1       20.74       32.81      4.62 o 
  12  11   1       50.54       49.09      5.64 o 
   0  12   1       20.67       28.62      2.22 o 
   1  12   1       90.29       81.88      2.46 o 
   2  12   1       32.32       36.68      2.10 o 
   3  12   1      166.05      199.89      3.48 o 
   4  12   1     2867.85     2821.43     24.99 o 
   5  12   1      519.25      475.37     10.25 o 
   6  12   1     1346.45     1392.21     19.95 o 
   7  12   1        0.27        1.86      2.46 o 
   8  12   1       51.66       54.11      5.85 o 
   9  12   1        5.04        3.53      3.58 o 
  10  12   1      136.37      150.29      8.21 o 
  11  12   1        4.51        8.26      3.57 o 
  12  12   1        4.85       11.78      4.02 o 
   1  13   1      115.90      108.41      3.15 o 
   2  13   1     2675.20     2483.35     20.57 o 
   3  13   1      457.55      452.44      9.44 o 
   4  13   1     1813.17     1748.09     18.77 o 
   5  13   1       53.50       65.71      4.77 o 
   6  13   1      217.89      207.20     10.88 o 
   7  13   1       17.61       32.56      4.40 o 
   8  13   1       50.36       67.80      5.84 o 
   9  13   1        0.44        5.90      3.74 o 
  10  13   1       26.98       18.76      4.43 o 
  11  13   1      347.33      361.71     11.96 o 
   0  14   1      148.39      145.61      5.75 o 
   1  14   1       76.49       61.96      2.67 o 
   2  14   1      498.07      486.18      7.10 o 
   3  14   1     2760.17     2651.11     22.73 o 
   4  14   1      585.88      576.34     10.29 o 
   5  14   1       21.49       22.92      3.72 o 
   6  14   1      544.19      568.66     12.36 o 
   7  14   1       31.93       28.72      4.16 o 
   8  14   1       67.05       84.00      6.55 o 
   9  14   1       60.05       41.55      5.68 o 
  10  14   1       13.87       17.23      4.49 o 
  11  14   1       16.21       25.97      6.77 o 
   1  15   1      211.51      199.24      5.01 o 
   2  15   1       30.56       36.52      2.59 o 
   3  15   1      202.99      176.70      5.70 o 
   4  15   1      172.54      181.31      6.63 o 
   5  15   1       32.60       24.25      3.94 o 
   6  15   1        6.02       13.67      3.68 o 
   7  15   1      233.32      216.10      8.49 o 
   8  15   1     1028.48     1073.68     20.63 o 
   9  15   1      118.40      131.24      8.66 o 
  10  15   1      221.15      218.27     14.87 o 
   0  16   1      140.26      119.55      5.73 o 
   1  16   1      310.57      319.64      6.08 o 
   2  16   1      268.22      281.17      5.50 o 
   3  16   1        2.14        3.77      2.14 o 
   4  16   1      376.10      335.19     10.67 o 
   5  16   1      265.86      210.78      8.35 o 
   6  16   1      102.99      115.68      8.97 o 
   7  16   1        8.11        0.52      3.73 o 
   8  16   1      557.73      545.96     15.90 o 
   9  16   1      252.51      225.62     11.01 o 
  10  16   1      830.57      774.71     19.51 o 
   1  17   1       76.36       76.98      3.52 o 
   2  17   1      418.91      409.90      6.91 o 
   3  17   1        3.35       -1.11      2.04 o 
   4  17   1        0.42        1.83      3.12 o 
   5  17   1       26.11       21.75      4.17 o 
   6  17   1      310.05      307.76     11.03 o 
   7  17   1        3.11       12.84      4.42 o 
   8  17   1      121.20      124.53      9.03 o 
   9  17   1        7.34        4.66      4.54 o 
   0  18   1     5981.70     5849.12     65.73 o 
   1  18   1      247.59      259.56      5.95 o 
   2  18   1        3.51        4.27      2.03 o 
   3  18   1        0.02        2.21      2.28 o 
   4  18   1      375.51      366.80      9.57 o 
   5  18   1      154.40      154.66      9.16 o 
   6  18   1      213.27      244.85      9.96 o 
   7  18   1        6.34        8.05      4.21 o 
   8  18   1      105.84      138.23      9.79 o 
   1  19   1       93.91      105.83      4.15 o 
   2  19   1      205.73      195.55      5.10 o 
   3  19   1      121.78      103.74      4.62 o 
   4  19   1      244.21      268.18      8.68 o 
   5  19   1      511.56      566.70     14.63 o 
   6  19   1      208.28      203.07     10.80 o 
   7  19   1       91.21      100.51      9.61 o 
   0  20   1       23.56       50.72      5.94 o 
   1  20   1        1.00       10.75      2.55 o 
   2  20   1      109.97      103.07      4.90 o 
   3  20   1       19.86       13.31      3.06 o 
   4  20   1       12.64       12.23      3.53 o 
   5  20   1      182.06      200.22      8.96 o 
   6  20   1        0.10        4.78      4.03 o 
   1  21   1        8.11        6.80      2.35 o 
   2  21   1      874.98      935.97     13.94 o 
   3  21   1       12.74        4.46      3.23 o 
   4  21   1       16.51        9.05      3.48 o 
   0  22   1       97.04       87.19      5.72 o 
   1  22   1       25.03       28.79      2.87 o 
   2  22   1      660.32      656.42     17.06 o 
   0   0   2    46736.09    45521.78   1133.30 o 
   1   0   2     1795.70     1572.50     19.20 o 
   2   0   2     3434.94     3221.71     38.39 o 
   3   0   2     3303.16     2915.86     36.66 o 
   4   0   2      468.87      648.96     13.26 o 
   5   0   2     7435.83     8512.92    134.88 o 
   6   0   2     3285.25     3943.54     58.40 o 
   7   0   2      634.70      585.50     15.19 o 
   8   0   2     1449.96     1198.86     35.13 o 
   9   0   2     2958.01     2782.49     53.45 o 
  10   0   2      553.80      503.26     13.94 o 
  11   0   2       11.39        7.42      3.85 o 
  12   0   2        9.08       15.56      3.33 o 
  13   0   2       61.97       57.55     11.26 o 
  14   0   2        8.87       15.62      6.00 o 
   1   1   2    13722.17    13446.89     88.23 o 
   2   1   2     4898.91     4874.54     37.03 o 
   3   1   2     3758.20     3916.83     31.92 o 
   4   1   2     1994.70     1884.68     18.09 o 
   5   1   2     6799.25     7028.15     68.34 o 
   6   1   2       30.22       30.38      2.63 o 
   7   1   2       90.65      123.53      5.01 o 
   8   1   2       14.92       13.23      2.27 o 
   9   1   2       28.29       20.64      2.40 o 
  10   1   2      296.66      311.10      8.65 o 
  11   1   2       14.44       20.25      3.09 o 
  12   1   2      919.49      876.62     16.94 o 
  13   1   2       67.27       67.88      5.09 o 
  14   1   2        0.43        1.43      3.57 o 
   0   2   2    13119.84    13269.22    123.54 o 
   1   2   2     3426.35     3591.97     23.22 o 
   2   2   2      171.44      267.09      2.80 o 
   3   2   2     7219.89     7696.31     51.70 o 
   4   2   2        7.14        8.39      1.00 o 
   5   2   2     7043.67     7945.68     61.09 o 
   6   2   2       59.84       69.26      2.27 o 
   7   2   2     1664.76     1748.81     17.92 o 
   8   2   2      185.28      162.48      4.48 o 
   9   2   2     1072.12     1092.88     16.70 o 
  10   2   2     1917.05     1895.24     27.90 o 
  11   2   2       51.20       47.02      3.91 o 
  12   2   2      710.20      704.52     14.96 o 
  13   2   2      583.50      555.02     12.41 o 
  14   2   2        3.17        5.49      3.98 o 
   1   3   2        0.49       -0.49      0.49 o 
   2   3   2    39954.46    41122.30    279.07 o 
   3   3   2     3039.32     3208.62     20.00 o 
   4   3   2      652.43      695.39      5.73 o 
   5   3   2       98.74      154.58      2.55 o 
   6   3   2       55.54      107.80      2.25 o 
   7   3   2     2029.25     2065.61     17.45 o 
   8   3   2      303.81      368.64      5.93 o 
   9   3   2      879.69      883.02     11.39 o 
  10   3   2      895.70      880.63     16.29 o 
  11   3   2        8.53       10.50      2.61 o 
  12   3   2      267.90      274.06      7.71 o 
  13   3   2      327.50      315.46     10.12 o 
  14   3   2       38.47       46.24      4.66 o 
   0   4   2     4374.71     4392.70     34.13 o 
   1   4   2      358.69      336.89      2.89 o 
   2   4   2     6275.40     6863.63     41.79 o 
   3   4   2      405.49      496.78      5.81 o 
   4   4   2     1780.01     1691.35     11.41 o 
   5   4   2        7.04       17.56      1.07 o 
   6   4   2      256.73      221.54      3.18 o 
   7   4   2      377.04      444.94      5.01 o 
   8   4   2      629.77      792.20     10.13 o 
   9   4   2     2008.99     1991.86     21.50 o 
  10   4   2        2.04       -0.29      1.81 o 
  11   4   2      168.44      173.86      5.52 o 
  12   4   2        4.52        3.05      2.38 o 
  13   4   2      745.55      765.48     14.99 o 
  14   4   2       62.30       70.37      5.91 o 
   1   5   2     9004.64     9810.14     49.49 o 
   2   5   2      382.45      258.83      2.67 o 
   3   5   2     1120.56     1170.71      9.50 o 
   4   5   2     2347.38     2638.00     17.46 o 
   5   5   2      258.60      245.68      3.28 o 
   6   5   2       70.68      121.15      2.56 o 
   7   5   2       20.90       44.74      2.16 o 
   8   5   2       24.22       29.06      3.30 o 
   9   5   2      507.52      538.08     10.09 o 
  10   5   2      754.16      810.45     13.50 o 
  11   5   2       23.36       26.73      3.15 o 
  12   5   2        0.33        6.40      2.78 o 
  13   5   2       46.82       40.14      4.22 o 
  14   5   2        0.00        4.76      3.32 o 
   0   6   2     3934.65     3986.66     30.83 o 
   1   6   2       15.46       13.57      0.83 o 
   2   6   2     3015.34     3386.65     20.00 o 
   3   6   2     4788.15     4857.81     32.42 o 
   4   6   2      628.91      702.20      6.84 o 
   5   6   2      943.78     1112.49     10.07 o 
   6   6   2      452.28      439.30      5.85 o 
   7   6   2     8107.20     7861.59     67.11 o 
   8   6   2       64.23       68.50      3.78 o 
   9   6   2      111.84       98.65      4.54 o 
  10   6   2        2.53        6.29      2.62 o 
  11   6   2        6.72        8.74      2.83 o 
  12   6   2       98.01      123.75      5.98 o 
  13   6   2       11.46       10.25      3.51 o 
   1   7   2      508.69      361.37      4.25 o 
   2   7   2      753.44      667.30      5.13 o 
   3   7   2      427.55      589.57      6.02 o 
   4   7   2      296.29      249.89      6.70 o 
   5   7   2      367.39      412.27      6.20 o 
   6   7   2      270.99      271.99      5.40 o 
   7   7   2     6031.20     5909.50     52.26 o 
   8   7   2      474.97      543.25     10.38 o 
   9   7   2        0.05       -0.77      2.31 o 
  10   7   2      189.70      180.09      6.83 o 
  11   7   2      371.67      387.54     10.68 o 
  12   7   2      107.95       94.88      6.01 o 
  13   7   2      108.42      142.71      7.55 o 
   0   8   2       68.46       53.69      2.21 o 
   1   8   2       65.71       55.86      1.55 o 
   2   8   2       71.07       84.97      1.71 o 
   3   8   2      858.99      932.38      8.32 o 
   4   8   2     1044.42     1317.44     12.48 o 
   5   8   2     2911.24     2847.61     24.92 o 
   6   8   2       57.56       31.65      2.45 o 
   7   8   2     1832.28     1673.01     22.04 o 
   8   8   2       74.35       56.49      5.03 o 
   9   8   2        4.91        8.90      2.97 o 
  10   8   2      124.19      126.62      6.28 o 
  11   8   2       75.89       78.15      5.96 o 
  12   8   2      110.14       97.43      6.42 o 
  13   8   2       44.42       60.15      6.11 o 
   1   9   2      861.73      956.41      7.57 o 
   2   9   2       65.11      102.00      1.94 o 
   3   9   2      242.12      262.42      3.75 o 
   4   9   2      119.85      111.82      3.25 o 
   5   9   2       70.23       56.23      2.76 o 
   6   9   2     3016.66     3162.57     29.77 o 
   7   9   2      943.01      899.51     14.76 o 
   8   9   2      182.76      165.46      6.96 o 
   9   9   2      210.90      222.92      8.35 o 
  10   9   2       13.32       22.63      5.17 o 
  11   9   2      329.22      293.64     10.34 o 
  12   9   2       79.37       90.09      7.66 o 
  13   9   2        1.46        6.59      3.40 o 
   0  10   2     5755.06     6471.00     50.15 o 
   1  10   2        6.11        9.33      1.06 o 
   2  10   2     1411.40     1316.50      9.72 o 
   3  10   2      354.38      341.02      4.59 o 
   4  10   2      778.09      610.77      8.10 o 
   5  10   2     4435.38     4323.99     40.67 o 
   6  10   2     1484.46     1604.96     19.35 o 
   7  10   2      162.75      184.71      6.46 o 
   8  10   2       73.67       50.50      4.84 o 
   9  10   2      205.40      218.21      8.43 o 
  10  10   2        0.48        8.09      3.39 o 
  11  10   2      134.04      139.01      9.89 o 
  12  10   2       24.59       23.16      5.05 o 
   1  11   2     2644.79     2481.07     20.72 o 
   2  11   2      505.00      453.01      5.36 o 
   3  11   2      130.52      123.49      3.48 o 
   4  11   2     2754.14     2624.52     23.16 o 
   5  11   2     3270.08     3046.81     30.98 o 
   6  11   2      467.58      486.33     10.32 o 
   7  11   2        0.15        3.64      2.57 o 
   8  11   2       14.26       11.91      3.79 o 
   9  11   2       17.65       13.98      3.94 o 
  10  11   2      887.78      955.08     19.10 o 
  11  11   2       80.47       71.48      5.99 o 
  12  11   2        1.45        2.03      3.45 o 
   0  12   2      391.04      356.97      5.91 o 
   1  12   2     1022.68     1069.85      9.40 o 
   2  12   2      161.93      139.16      3.45 o 
   3  12   2     1214.69     1067.83     11.29 o 
   4  12   2     3845.62     3599.70     28.70 o 
   5  12   2      920.36      878.79     14.60 o 
   6  12   2        9.62        8.53      2.67 o 
   7  12   2      230.02      226.87      7.55 o 
   8  12   2      907.75      934.21     18.84 o 
   9  12   2      593.73      653.03     15.60 o 
  10  12   2      158.59      164.16      8.43 o 
  11  12   2       86.10       99.10      7.59 o 
  12  12   2        0.18       11.21      3.67 o 
   1  13   2       31.34       42.42      2.31 o 
   2  13   2        8.38       18.65      1.87 o 
   3  13   2       29.71       35.92      3.69 o 
   4  13   2       83.25       73.27      3.25 o 
   5  13   2      140.95      154.54      6.39 o 
   6  13   2      198.12      208.77      8.46 o 
   7  13   2      245.46      234.39      8.04 o 
   8  13   2     1686.60     1628.92     27.51 o 
   9  13   2       40.18       46.41      7.03 o 
  10  13   2       68.83       98.53      9.01 o 
  11  13   2        6.02        9.70      3.76 o 
   0  14   2      617.78      592.76     11.33 o 
   1  14   2       76.86       72.46      2.96 o 
   2  14   2     2639.39     2565.16     21.18 o 
   3  14   2      114.70      120.88      4.19 o 
   4  14   2       27.95       27.67      2.49 o 
   5  14   2        2.61        3.37      2.82 o 
   6  14   2      207.88      193.63      7.63 o 
   7  14   2      194.54      215.40      8.85 o 
   8  14   2     1345.32     1417.32     23.87 o 
   9  14   2      133.83      169.65      9.16 o 
  10  14   2       24.80        9.55      4.54 o 
  11  14   2       72.93       65.01      6.37 o 
   1  15   2      117.22      119.87      3.85 o 
   2  15   2     2280.01     2212.31     19.22 o 
   3  15   2      238.41      239.99      5.66 o 
   4  15   2       76.75       82.95      5.23 o 
   5  15   2      152.95      174.61      7.43 o 
   6  15   2      262.36      311.75      9.52 o 
   7  15   2        0.08        1.50      3.57 o 
   8  15   2        9.29        8.58      4.14 o 
   9  15   2        8.21        8.27      4.29 o 
  10  15   2       39.29       35.94      8.95 o 
   0  16   2      161.52      156.19      6.61 o 
   1  16   2      159.09      151.83      4.64 o 
   2  16   2      615.59      569.84      8.27 o 
   3  16   2      102.29       84.51      3.90 o 
   4  16   2        0.10       -0.79      2.30 o 
   5  16   2      277.13      260.60      9.00 o 
   6  16   2       33.51       29.87      4.42 o 
   7  16   2      547.16      549.80     14.40 o 
   8  16   2      185.06      184.81      9.23 o 
   9  16   2       83.97      121.36     10.51 o 
   1  17   2      507.79      509.68      7.96 o 
   2  17   2      426.64      402.01      6.84 o 
   3  17   2       67.74       58.96      3.60 o 
   4  17   2        0.73        2.71      2.88 o 
   5  17   2       56.85       62.37      5.63 o 
   6  17   2       87.36      127.74      7.42 o 
   7  17   2      798.28      868.75     19.05 o 
   8  17   2        0.02        6.35      4.58 o 
   9  17   2        0.77       11.07      4.60 o 
   0  18   2      946.16      865.66     16.00 o 
   1  18   2     1329.19     1337.26     14.77 o 
   2  18   2       11.77        7.83      2.13 o 
   3  18   2       42.24       35.88      3.21 o 
   4  18   2      101.97      120.59      6.20 o 
   5  18   2       19.69       19.69      4.37 o 
   6  18   2        0.03        6.94      4.35 o 
   7  18   2        6.56       14.57      4.72 o 
   8  18   2        1.57       11.33      4.99 o 
   1  19   2        0.00       12.26      2.42 o 
   2  19   2       10.39        9.66      2.55 o 
   3  19   2       61.69       68.34      3.96 o 
   4  19   2       39.73       49.74      6.17 o 
   5  19   2       47.56       56.65      6.08 o 
   6  19   2       31.20       47.03      6.38 o 
   7  19   2       68.84       77.73      7.93 o 
   0  20   2     1069.23     1038.85     18.40 o 
   1  20   2      754.84      763.56     10.69 o 
   2  20   2      431.98      446.46      9.03 o 
   3  20   2       80.53       79.83      4.90 o 
   4  20   2       53.49       40.13      4.71 o 
   5  20   2       96.51      112.75      7.93 o 
   6  20   2       65.54       70.30      7.74 o 
   1  21   2      431.39      453.82      8.06 o 
   2  21   2       18.00       22.08      3.23 o 
   3  21   2       27.62       25.13      4.06 o 
   4  21   2      111.19      129.19      6.91 o 
   0  22   2      299.63      288.88      9.25 o 
   1  22   2      349.56      357.79      8.43 o 
   1   1   3        3.36        0.93      0.38 o 
   2   1   3       22.75       13.64      0.88 o 
   3   1   3      250.95      263.46      3.34 o 
   4   1   3      676.70      709.22      7.41 o 
   5   1   3       29.25       69.33      2.07 o 
   6   1   3     4091.97     4748.84     38.14 o 
   7   1   3     1537.58     1801.44     18.85 o 
   8   1   3        0.60        0.56      1.30 o 
   9   1   3      255.03      235.40      5.53 o 
  10   1   3        2.31        8.83      2.30 o 
  11   1   3     5675.71     5638.73     65.64 o 
  12   1   3      340.11      359.52     10.32 o 
  13   1   3        6.76        9.15      3.15 o 
  14   1   3       12.17       13.43      4.53 o 
   0   2   3    22670.86    22410.22    176.91 o 
   1   2   3        1.63        5.19      0.63 o 
   2   2   3     3811.48     4159.46     30.46 o 
   3   2   3      237.63      256.13      3.07 o 
   4   2   3     1849.21     2367.69     18.05 o 
   5   2   3     1238.25     1109.47     10.84 o 
   6   2   3     1114.67     1054.62     10.85 o 
   7   2   3      457.50      566.82      7.36 o 
   8   2   3      138.72       78.33      3.90 o 
   9   2   3      461.33      491.85     10.12 o 
  10   2   3     1109.66     1109.96     19.12 o 
  11   2   3       20.26       24.74      4.76 o 
  12   2   3        3.91        3.54      3.24 o 
  13   2   3       32.03       23.76      7.40 o 
  14   2   3       34.96       33.14      4.39 o 
   1   3   3      587.23      482.19      4.09 o 
   2   3   3       20.39       50.23      1.70 o 
   3   3   3     1523.53     1637.04     11.98 o 
   4   3   3     4998.34     6091.62     38.99 o 
   5   3   3      504.92      582.91      5.37 o 
   6   3   3      247.26      356.98      4.58 o 
   7   3   3       36.46       42.15      1.85 o 
   8   3   3       11.94        9.29      1.52 o 
   9   3   3      754.44      701.58     10.81 o 
  10   3   3       30.94       18.45      2.72 o 
  11   3   3        0.08       -0.22      2.33 o 
  12   3   3       29.72       35.54      4.86 o 
  13   3   3      580.75      602.90     14.09 o 
  14   3   3       36.25       41.33      4.99 o 
   0   4   3     2243.46     2239.91     19.30 o 
   1   4   3      416.58      349.50      3.15 o 
   2   4   3     1991.27     2255.03     16.27 o 
   3   4   3     3569.51     3710.74     28.04 o 
   4   4   3      823.50     1209.84      9.39 o 
   5   4   3      149.33      173.27      2.69 o 
   6   4   3     1190.20     1245.67     10.51 o 
   7   4   3      280.39      273.60      4.02 o 
   8   4   3      503.94      467.58      9.27 o 
   9   4   3     3517.23     3623.52     34.36 o 
  10   4   3      121.84      130.48      6.57 o 
  11   4   3        2.92        3.67      2.24 o 
  12   4   3      255.96      229.11      7.02 o 
  13   4   3     1053.08     1025.34     22.38 o 
  14   4   3      222.11      206.13      9.55 o 
   1   5   3        0.38        0.94      0.57 o 
   2   5   3      798.87      554.15      4.78 o 
   3   5   3      528.62      644.37      6.22 o 
   4   5   3       73.89      146.57      2.63 o 
   5   5   3      502.08      530.87      5.69 o 
   6   5   3       24.13       25.31      1.48 o 
   7   5   3        0.33       -0.03      1.48 o 
   8   5   3     2684.77     2564.77     27.78 o 
   9   5   3        0.45        0.56      2.09 o 
  10   5   3       27.20       27.69      3.11 o 
  11   5   3        8.80       11.39      2.77 o 
  12   5   3       16.54       15.40      3.12 o 
  13   5   3       20.84       20.98      3.70 o 
  14   5   3     1000.79      981.51     41.66 o 
   0   6   3     1660.29     1725.25     14.27 o 
   1   6   3      357.87      478.57      4.10 o 
   2   6   3     2010.13     2355.98     15.44 o 
   3   6   3     4060.41     4390.50     27.17 o 
   4   6   3     1463.95     1709.45     13.53 o 
   5   6   3      187.18      179.00      3.10 o 
   6   6   3      636.67      628.85      7.02 o 
   7   6   3       27.65       20.67      2.83 o 
   8   6   3      568.73      568.50     11.75 o 
   9   6   3      664.66      655.04     14.72 o 
  10   6   3      107.01      110.93      4.98 o 
  11   6   3       20.01       17.55      3.24 o 
  12   6   3      353.78      405.18     10.78 o 
  13   6   3      172.08      217.63      8.55 o 
   1   7   3     2869.89     2818.21     17.33 o 
   2   7   3      958.09     1253.61      8.44 o 
   3   7   3        2.92        7.54      0.76 o 
   4   7   3      190.41      203.90      3.45 o 
   5   7   3      298.23      346.45      4.75 o 
   6   7   3     1274.00     1239.87     13.69 o 
   7   7   3       57.71       66.76      3.93 o 
   8   7   3        6.42       13.30      2.76 o 
   9   7   3      174.92      166.44      6.00 o 
  10   7   3      540.98      576.93     12.25 o 
  11   7   3        0.89        4.18      2.99 o 
  12   7   3       11.51       14.11      3.72 o 
  13   7   3      411.96      455.21     13.00 o 
   0   8   3    10502.70    10873.42     80.44 o 
   1   8   3     6663.75     6842.46     39.94 o 
   2   8   3      261.02      227.86      2.74 o 
   3   8   3      622.36      535.04      6.32 o 
   4   8   3     1058.32      938.22      9.39 o 
   5   8   3      399.85      443.56      6.65 o 
   6   8   3     1613.19     1612.69     17.40 o 
   7   8   3       24.22       21.86      3.14 o 
   8   8   3      256.58      225.50      6.94 o 
   9   8   3       35.52       40.72      4.16 o 
  10   8   3      117.34      131.19      7.79 o 
  11   8   3       49.86       55.75      4.98 o 
  12   8   3        2.43        5.12      3.21 o 
  13   8   3        6.34       10.10      3.65 o 
   1   9   3      289.59      254.32      3.27 o 
   2   9   3      933.07      761.78      6.13 o 
   3   9   3      275.31      287.33      3.75 o 
   4   9   3     1581.65     1492.69     14.37 o 
   5   9   3     2443.95     2316.46     22.90 o 
   6   9   3     2563.90     2446.36     25.19 o 
   7   9   3       45.36       40.36      3.77 o 
   8   9   3       10.37       16.52      3.26 o 
   9   9   3       32.59       18.60      3.63 o 
  10   9   3      120.95      115.11      6.51 o 
  11   9   3      424.69      432.94     14.56 o 
  12   9   3      195.79      190.66      8.74 o 
  13   9   3       19.55       24.12      4.51 o 
   0  10   3       18.11       17.78      2.06 o 
   1  10   3     2248.51     2377.66     15.04 o 
   2  10   3      113.75       85.52      2.12 o 
   3  10   3       26.81       46.26      1.64 o 
   4  10   3      152.20      118.89      5.07 o 
   5  10   3      829.64      786.45     11.46 o 
   6  10   3       28.59       29.10      3.11 o 
   7  10   3      133.12      142.33      5.30 o 
   8  10   3       10.53       14.40      3.49 o 
   9  10   3        8.62        9.29      3.46 o 
  10  10   3       81.40       81.20      5.89 o 
  11  10   3       94.96      104.23      7.10 o 
  12  10   3      102.05       77.29      6.43 o 
   1  11   3      171.42      160.50      3.42 o 
   2  11   3      175.30      129.34      3.49 o 
   3  11   3      723.83      693.94      8.10 o 
   4  11   3      506.64      478.50      8.06 o 
   5  11   3     1921.96     1875.29     21.12 o 
   6  11   3      515.92      542.29     10.00 o 
   7  11   3       22.07       16.25      3.35 o 
   8  11   3      106.67      100.65      6.43 o 
   9  11   3        1.83        1.99      3.23 o 
  10  11   3        0.01        5.77      3.57 o 
  11  11   3      178.04      204.36      9.55 o 
  12  11   3       72.86       64.71      6.35 o 
   0  12   3      706.77      808.26     10.51 o 
   1  12   3      203.60      237.85      3.99 o 
   2  12   3      743.93      793.40      8.44 o 
   3  12   3      267.81      266.11      5.44 o 
   4  12   3      155.35      166.33      4.06 o 
   5  12   3      881.08      905.35     14.69 o 
   6  12   3      302.99      243.89     12.52 o 
   7  12   3        4.65        6.94      3.12 o 
   8  12   3       13.54       19.78      4.27 o 
   9  12   3        0.02        5.44      3.41 o 
  10  12   3       56.63       62.24      6.00 o 
  11  12   3       51.88       52.17      6.01 o 
  12  12   3      155.99      177.91      9.59 o 
   1  13   3      845.18      860.20      9.02 o 
   2  13   3     4560.70     4519.35     34.25 o 
   3  13   3     5201.77     5148.28     39.70 o 
   4  13   3       94.98       82.75      3.98 o 
   5  13   3       32.87       36.44      3.94 o 
   6  13   3      119.56      114.52      5.90 o 
   7  13   3      129.48      136.09      7.16 o 
   8  13   3       97.08       94.91      7.11 o 
   9  13   3      229.29      249.10     10.22 o 
  10  13   3      165.42      170.51     10.66 o 
  11  13   3        1.00        7.36      4.02 o 
   0  14   3      402.57      373.18      8.76 o 
   1  14   3       87.62       80.25      3.16 o 
   2  14   3      574.72      592.36      7.49 o 
   3  14   3     1002.11      906.46     11.71 o 
   4  14   3        1.53        0.95      1.73 o 
   5  14   3       47.40       49.72      4.51 o 
   6  14   3        5.13        7.19      2.98 o 
   7  14   3       49.25       65.68      5.72 o 
   8  14   3       14.17       27.75      4.77 o 
   9  14   3      344.61      396.22     12.90 o 
  10  14   3        1.46       -0.89      3.44 o 
  11  14   3       11.47       13.27      4.41 o 
   1  15   3      300.13      278.05      5.52 o 
   2  15   3      171.61      161.78      4.22 o 
   3  15   3     1187.52     1210.00     13.41 o 
   4  15   3      156.00      160.05      6.93 o 
   5  15   3       76.31       67.95      5.27 o 
   6  15   3      123.38      159.47      8.05 o 
   7  15   3       37.04       39.04      5.25 o 
   8  15   3      232.04      249.29     12.68 o 
   9  15   3        0.00       -2.20      3.89 o 
  10  15   3       17.42       15.50      4.39 o 
   0  16   3      392.65      386.54      9.55 o 
   1  16   3     1018.11     1014.59     11.80 o 
   2  16   3       67.79       63.53      3.20 o 
   3  16   3      273.97      273.20      6.41 o 
   4  16   3      768.04      784.74     12.79 o 
   5  16   3      109.42      138.46      7.09 o 
   6  16   3       89.95      120.70      7.59 o 
   7  16   3       15.38       19.80      4.59 o 
   8  16   3       39.15       26.52      4.90 o 
   9  16   3       97.63       87.15      7.85 o 
   1  17   3      283.26      285.73      5.93 o 
   2  17   3       99.55       88.85      3.69 o 
   3  17   3        0.11       -0.97      2.13 o 
   4  17   3      630.30      668.86     12.62 o 
   5  17   3        3.74       11.43      3.85 o 
   6  17   3        0.24        9.42      4.06 o 
   7  17   3       34.77       19.83      4.87 o 
   8  17   3       27.04       20.08      4.85 o 
   9  17   3       16.17       29.29      5.54 o 
   0  18   3     1044.17     1082.41     20.73 o 
   1  18   3      936.96      914.27     11.53 o 
   2  18   3       15.96       18.76      2.44 o 
   3  18   3       68.21       60.68      3.93 o 
   4  18   3      325.17      303.34      9.12 o 
   5  18   3       50.11       34.17      5.19 o 
   6  18   3      270.20      246.18     11.61 o 
   7  18   3       48.99       40.33      6.49 o 
   8  18   3      109.61       81.47      9.06 o 
   1  19   3       18.83       26.56      2.87 o 
   2  19   3      247.00      232.45      6.12 o 
   3  19   3      121.36      118.30      4.88 o 
   4  19   3      335.89      362.07     10.71 o 
   5  19   3       67.65       82.26     10.27 o 
   6  19   3      826.17      875.88     23.30 o 
   7  19   3      137.05      169.23     10.62 o 
   0  20   3      268.91      250.45      9.75 o 
   1  20   3        2.92        5.24      2.34 o 
   2  20   3      161.84      160.91      5.78 o 
   3  20   3       30.77       26.80      3.64 o 
   4  20   3        0.82       -0.97      3.27 o 
   5  20   3        0.06       -3.21      4.01 o 
   6  20   3      122.91       95.66      8.43 o 
   1  21   3        7.94       12.34      2.58 o 
   2  21   3      658.27      581.59     10.57 o 
   3  21   3       12.45       14.33      3.59 o 
   4  21   3       91.43      102.09      6.37 o 
   0  22   3       65.41       68.77      5.32 o 
   1  22   3       59.66       64.86      3.84 o 
   0   0   4     3447.10     3487.87     44.75 o 
   1   0   4     9893.74     9539.48     75.25 o 
   2   0   4      351.57      396.99      5.97 o 
   3   0   4      551.18      511.47      6.77 o 
   4   0   4      414.71      413.07      7.52 o 
   5   0   4     1625.36     1370.38     26.50 o 
   6   0   4     2884.76     3289.70     39.29 o 
   7   0   4      627.18      493.91      9.59 o 
   8   0   4      434.76      427.40     10.50 o 
   9   0   4      552.30      411.89     13.37 o 
  10   0   4      638.18      694.81     21.94 o 
  11   0   4       23.31       10.09      3.72 o 
  12   0   4      354.56      345.81     15.79 o 
  13   0   4      100.60      110.77     15.65 o 
  14   0   4        0.85        4.34      6.09 o 
   1   1   4     1669.09     1570.05     10.45 o 
   2   1   4      150.17      190.75      2.92 o 
   3   1   4       69.08       83.17      2.48 o 
   4   1   4     4237.67     4764.84     33.14 o 
   5   1   4      597.76      557.68      6.49 o 
   6   1   4      179.34      162.35      3.54 o 
   7   1   4      399.56      314.20      5.53 o 
   8   1   4      882.29      887.27     12.15 o 
   9   1   4      393.31      432.84      8.25 o 
  10   1   4       30.03       48.50      4.27 o 
  11   1   4      250.69      230.27      8.38 o 
  12   1   4      277.29      288.22      9.76 o 
  13   1   4      294.24      250.92     15.68 o 
  14   1   4        0.23        2.88      4.37 o 
   0   2   4      278.72      320.41      3.74 o 
   1   2   4     8727.23     8945.45     50.02 o 
   2   2   4     1266.81     1243.45     10.18 o 
   3   2   4     8087.26     8088.36     54.10 o 
   4   2   4     2554.34     2941.04     20.49 o 
   5   2   4      540.80      625.67      6.31 o 
   6   2   4      531.45      544.70      5.89 o 
   7   2   4       20.93       23.22      1.83 o 
   8   2   4      832.76      939.64     11.98 o 
   9   2   4      306.55      298.41      8.01 o 
  10   2   4      992.05     1026.67     18.52 o 
  11   2   4       61.24       45.78      4.94 o 
  12   2   4      443.31      450.48     10.13 o 
  13   2   4      227.60      239.91      8.25 o 
  14   2   4        1.84        2.62      3.53 o 
   1   3   4     2377.21     2230.48     15.02 o 
   2   3   4       20.39       17.84      1.33 o 
   3   3   4      936.28      839.43      7.87 o 
   4   3   4      650.81      688.81      6.77 o 
   5   3   4     6813.27     6974.38     44.79 o 
   6   3   4        0.36        3.24      0.88 o 
   7   3   4     1462.94     1541.90     13.56 o 
   8   3   4       12.04       20.10      1.98 o 
   9   3   4      305.30      291.26      7.90 o 
  10   3   4      126.11      124.29      5.45 o 
  11   3   4       37.65       41.36      3.84 o 
  12   3   4      177.42      176.57      7.00 o 
  13   3   4      316.87      288.27     11.40 o 
  14   3   4        4.29        7.24      3.58 o 
   0   4   4     1125.70     1149.61     23.53 o 
   1   4   4     1445.69     1447.05      8.96 o 
   2   4   4       52.74       74.26      1.84 o 
   3   4   4     1360.56     1331.88     11.60 o 
   4   4   4      360.10      298.97      4.15 o 
   5   4   4       15.04       57.30      1.72 o 
   6   4   4       13.30       20.22      1.35 o 
   7   4   4      252.56      313.22      4.66 o 
   8   4   4     2567.26     2663.56     25.28 o 
   9   4   4     1417.11     1463.38     18.82 o 
  10   4   4        3.52        6.32      2.21 o 
  11   4   4        6.33       11.87      2.66 o 
  12   4   4       12.71       19.63      3.00 o 
  13   4   4       65.80       49.17      4.28 o 
  14   4   4       37.73       29.31      8.07 o 
   1   5   4      282.64      232.37      2.72 o 
   2   5   4     9417.05    10431.87     62.17 o 
   3   5   4     3034.85     3364.39     25.04 o 
   4   5   4      334.42      319.86      4.29 o 
   5   5   4      143.05      122.04      2.63 o 
   6   5   4      791.34      745.79      8.52 o 
   7   5   4     2799.89     3004.70     29.25 o 
   8   5   4      690.74      701.01     12.72 o 
   9   5   4      101.68      133.10      5.38 o 
  10   5   4       88.39       88.99      4.63 o 
  11   5   4        2.09        6.72      2.63 o 
  12   5   4       35.11       44.33      4.19 o 
  13   5   4      247.29      261.89      8.48 o 
   0   6   4     5716.22     5580.76     42.14 o 
   1   6   4     1693.26     1749.93     11.05 o 
   2   6   4    11800.32    13054.23     74.97 o 
   3   6   4      635.15      605.16      6.04 o 
   4   6   4      372.08      350.31      4.45 o 
   5   6   4      665.24      649.42      7.22 o 
   6   6   4      675.75      696.10      8.39 o 
   7   6   4      542.38      557.51     10.48 o 
   8   6   4      233.37      252.14      7.03 o 
   9   6   4       55.30       50.65      3.83 o 
  10   6   4       84.32       75.41      4.68 o 
  11   6   4       97.66      118.82      5.88 o 
  12   6   4        8.75       14.39      3.63 o 
  13   6   4       13.63       14.09      3.66 o 
   1   7   4      743.66      603.88      5.03 o 
   2   7   4     2867.07     3305.44     19.39 o 
   3   7   4      642.56      598.75      5.88 o 
   4   7   4       76.70       63.11      2.14 o 
   5   7   4      453.26      575.88      6.40 o 
   6   7   4      104.17      113.94      4.17 o 
   7   7   4      253.29      251.53      6.60 o 
   8   7   4      219.78      210.54      6.44 o 
   9   7   4      122.64      100.25      4.98 o 
  10   7   4      884.73      885.12     17.05 o 
  11   7   4      637.87      613.35     13.35 o 
  12   7   4       18.57       19.46      4.05 o 
  13   7   4       83.93       82.03      5.94 o 
   0   8   4     3158.22     3389.93     27.67 o 
   1   8   4     3883.29     3817.90     27.76 o 
   2   8   4      287.27      353.15      3.70 o 
   3   8   4     2848.18     2997.76     19.69 o 
   4   8   4        2.30        5.97      1.54 o 
   5   8   4       10.38       17.95      1.88 o 
   6   8   4      149.85      123.79      4.39 o 
   7   8   4      481.76      505.16     10.26 o 
   8   8   4       19.50       23.80      3.25 o 
   9   8   4       57.61       69.51      4.64 o 
  10   8   4      135.66      118.02      6.71 o 
  11   8   4      117.84       84.74      6.04 o 
  12   8   4        0.07        6.03      3.54 o 
  13   8   4        2.73        7.60      3.50 o 
   1   9   4        1.97       10.08      1.00 o 
   2   9   4        8.52        3.47      0.85 o 
   3   9   4      243.21      209.11      3.19 o 
   4   9   4      103.17      125.70      3.65 o 
   5   9   4      645.28      593.71     10.24 o 
   6   9   4      152.98      166.07      5.24 o 
   7   9   4      452.20      483.51     10.32 o 
   8   9   4       46.50       39.49      3.82 o 
   9   9   4        7.91        6.41      3.05 o 
  10   9   4      904.49      947.58     17.91 o 
  11   9   4      148.97      173.36      8.49 o 
  12   9   4        3.24        7.12      3.68 o 
  13   9   4        1.17        7.02      3.51 o 
   0  10   4    19784.49    21067.73    153.43 o 
   1  10   4      289.62      351.23      4.16 o 
   2  10   4      769.12      743.04      6.97 o 
   3  10   4      129.13       95.86      2.50 o 
   4  10   4       13.07        6.96      1.95 o 
   5  10   4      655.91      643.73     10.18 o 
   6  10   4       81.19       77.37      4.08 o 
   7  10   4      138.21      128.29      5.87 o 
   8  10   4       28.87       35.78      4.36 o 
   9  10   4      240.89      266.54      9.24 o 
  10  10   4        8.24        8.61      3.53 o 
  11  10   4        5.62       14.74      4.07 o 
  12  10   4        4.27       12.96      4.95 o 
   1  11   4      686.59      657.73      6.26 o 
   2  11   4      604.23      622.98      7.14 o 
   3  11   4      207.40      190.33      3.69 o 
   4  11   4      345.06      301.78      5.61 o 
   5  11   4       11.44       15.14      2.89 o 
   6  11   4      334.19      356.10      8.10 o 
   7  11   4      281.13      297.52      8.97 o 
   8  11   4       40.03       38.41      5.02 o 
   9  11   4       51.50       44.19      5.02 o 
  10  11   4      211.41      227.07     12.40 o 
  11  11   4       99.02      112.82     10.04 o 
  12  11   4      213.53      228.53     10.30 o 
   0  12   4      224.07      222.58      7.63 o 
   1  12   4       64.55       67.23      2.51 o 
   2  12   4      185.37      211.53      4.10 o 
   3  12   4     1607.84     1469.16     13.58 o 
   4  12   4      241.43      239.66      5.29 o 
   5  12   4      115.18      120.30      5.15 o 
   6  12   4       30.73       37.90      4.49 o 
   7  12   4       65.70       55.61      4.97 o 
   8  12   4      355.09      384.98     11.67 o 
   9  12   4       79.98       68.94      6.10 o 
  10  12   4       20.15       21.85      4.40 o 
  11  12   4        4.50        6.20      5.13 o 
  12  12   4      111.15      108.91     10.46 o 
   1  13   4        9.54        6.39      1.68 o 
   2  13   4      104.70      130.42      4.82 o 
   3  13   4      191.30      238.26      4.63 o 
   4  13   4      293.59      241.24     12.87 o 
   5  13   4      191.99      178.55      7.42 o 
   6  13   4        1.09        0.33      2.53 o 
   7  13   4       53.35       57.35      6.18 o 
   8  13   4      313.33      296.18     10.72 o 
   9  13   4      133.20      133.30      8.09 o 
  10  13   4       26.97       30.19      4.85 o 
  11  13   4       24.59       36.95      5.69 o 
   0  14   4        6.65        8.56      2.75 o 
   1  14   4        0.31        2.93      1.67 o 
   2  14   4     1440.55     1459.25     17.35 o 
   3  14   4       33.10       28.13      2.11 o 
   4  14   4      317.42      335.66      7.39 o 
   5  14   4        1.35       10.73      3.53 o 
   6  14   4       76.53       70.21      5.75 o 
   7  14   4       11.43       12.27      3.84 o 
   8  14   4        0.11        4.81      4.00 o 
   9  14   4      401.22      322.86     12.42 o 
  10  14   4       50.34       53.26      6.08 o 
  11  14   4        3.01        9.73      3.74 o 
   1  15   4      526.22      553.15      8.33 o 
   2  15   4      101.63      113.89      4.17 o 
   3  15   4      157.23      157.53      5.08 o 
   4  15   4      329.40      341.48      7.98 o 
   5  15   4        0.29        4.18      3.12 o 
   6  15   4       78.05       89.80      9.30 o 
   7  15   4       56.06       45.84      5.43 o 
   8  15   4      306.35      340.57     16.76 o 
   9  15   4        0.00        1.94      3.74 o 
  10  15   4        8.56       18.83      6.71 o 
   0  16   4      655.35      667.50     12.93 o 
   1  16   4      227.84      218.18      5.14 o 
   2  16   4        7.21        4.81      2.00 o 
   3  16   4        1.48        4.65      2.17 o 
   4  16   4      247.69      242.34      8.96 o 
   5  16   4        0.47        1.51      3.17 o 
   6  16   4      168.87      164.33      9.59 o 
   7  16   4        0.14        6.68      3.95 o 
   8  16   4      138.10      137.42      8.30 o 
   9  16   4      182.32      183.95     10.30 o 
   1  17   4      132.91      119.29      4.12 o 
   2  17   4       14.48        8.08      2.24 o 
   3  17   4      284.23      282.82      9.01 o 
   4  17   4        3.65        9.85      3.28 o 
   5  17   4       74.08       93.68      6.25 o 
   6  17   4      277.82      315.15     11.33 o 
   7  17   4       89.74      103.01      7.82 o 
   8  17   4        3.57        7.55      4.10 o 
   9  17   4       61.55       59.12      7.12 o 
   0  18   4      185.55      172.74      8.45 o 
   1  18   4      101.48       86.03      4.87 o 
   2  18   4        0.61        0.82      1.96 o 
   3  18   4      101.27       88.54      4.45 o 
   4  18   4       23.12       24.00      4.07 o 
   5  18   4      153.04      197.04      9.92 o 
   6  18   4      370.41      344.34     13.19 o 
   7  18   4        0.68        2.69      4.11 o 
   8  18   4        0.12        6.42      4.31 o 
   1  19   4        0.11        4.67      2.26 o 
   2  19   4      122.91      128.31      4.76 o 
   3  19   4        1.73        4.58      2.48 o 
   4  19   4        0.09       -1.08      3.33 o 
   5  19   4      107.35      100.73      8.94 o 
   6  19   4      119.65       98.18      9.37 o 
   7  19   4       89.36       63.16      8.37 o 
   0  20   4       48.04       50.88      4.88 o 
   1  20   4      368.31      334.54      7.49 o 
   2  20   4        0.00        2.78      2.35 o 
   3  20   4      129.17      133.19      5.82 o 
   4  20   4        3.64        5.55      3.70 o 
   5  20   4      121.93      113.91      8.52 o 
   6  20   4      626.86      640.47     20.64 o 
   1  21   4      225.47      243.94      6.02 o 
   2  21   4        9.90        7.31      3.22 o 
   3  21   4      387.91      392.10     10.41 o 
   4  21   4      121.82      127.69      7.25 o 
   0  22   4       59.57       48.70      7.02 o 
   1   1   5       26.50       40.32      1.28 o 
   2   1   5        5.47        3.56      0.71 o 
   3   1   5       39.54       52.05      1.68 o 
   4   1   5     1385.71     1418.97     12.03 o 
   5   1   5      889.70      962.92      8.04 o 
   6   1   5     8931.25     9450.71     66.91 o 
   7   1   5      252.90      304.37      5.98 o 
   8   1   5       12.95       18.06      2.34 o 
   9   1   5       65.87       88.58      4.38 o 
  10   1   5       93.97       89.65      6.53 o 
  11   1   5      920.14      956.78     20.53 o 
  12   1   5       78.29       93.37      7.62 o 
  13   1   5        2.81       15.98      5.02 o 
  14   1   5       95.17      130.06      9.54 o 
   0   2   5     6472.98     6263.29     45.64 o 
   1   2   5     1724.92     1668.99      9.89 o 
   2   2   5     2682.18     2813.97     19.48 o 
   3   2   5      960.80      892.50      8.71 o 
   4   2   5    11993.32    12250.54     81.36 o 
   5   2   5     2003.20     2106.76     15.28 o 
   6   2   5     4794.22     5358.13     35.46 o 
   7   2   5       23.71       35.71      1.90 o 
   8   2   5      392.07      305.01      5.52 o 
   9   2   5      134.43      139.70      5.80 o 
  10   2   5      214.12      213.26     10.68 o 
  11   2   5       40.62       49.73      3.99 o 
  12   2   5       58.44       60.93      5.33 o 
  13   2   5        3.19        6.61      3.75 o 
  14   2   5        6.97       26.49      4.20 o 
   1   3   5     2278.59     2491.57     16.33 o 
   2   3   5     3470.50     3468.36     22.99 o 
   3   3   5     2463.28     2564.96     20.27 o 
   4   3   5     9623.26    10202.59     70.91 o 
   5   3   5      108.52      106.98      2.31 o 
   6   3   5      194.41      264.48      3.81 o 
   7   3   5       15.20       19.30      1.53 o 
   8   3   5      389.62      398.32      5.60 o 
   9   3   5       16.31        5.10      1.87 o 
  10   3   5      109.62       82.49      4.80 o 
  11   3   5       66.38       58.31      4.58 o 
  12   3   5       46.49       51.89      7.32 o 
  13   3   5       12.46       15.72      3.92 o 
  14   3   5        1.07        4.50      3.57 o 
   0   4   5      247.38      221.84      3.60 o 
   1   4   5      310.14      443.45      3.74 o 
   2   4   5     1054.24     1016.58      8.03 o 
   3   4   5     4106.88     4334.50     32.53 o 
   4   4   5     5739.83     6296.72     43.19 o 
   5   4   5      156.63      162.11      3.13 o 
   6   4   5        1.28        2.27      1.05 o 
   7   4   5       41.11       35.38      1.95 o 
   8   4   5      552.61      562.02      9.61 o 
   9   4   5      381.05      331.25      7.71 o 
  10   4   5       12.11       11.99      2.62 o 
  11   4   5        2.63        2.34      2.55 o 
  12   4   5        5.91       14.14      2.97 o 
  13   4   5      387.66      387.39     10.48 o 
   1   5   5      397.04      409.45      3.64 o 
   2   5   5     3616.69     3349.95     21.39 o 
   3   5   5     1049.18     1122.36      9.03 o 
   4   5   5      623.19      635.25      6.76 o 
   5   5   5      222.45      189.21      3.59 o 
   6   5   5      131.06      117.51      3.22 o 
   7   5   5      127.52      107.28      3.99 o 
   8   5   5     2269.01     2425.00     28.50 o 
   9   5   5      175.48      160.00      6.38 o 
  10   5   5       28.07       25.21      3.28 o 
  11   5   5       16.25       13.76      3.03 o 
  12   5   5       29.38       20.16      5.10 o 
  13   5   5      137.07      140.98      7.47 o 
   0   6   5      979.03      993.55     10.19 o 
   1   6   5     2046.03     2422.46     15.13 o 
   2   6   5     1626.38     1751.46     12.10 o 
   3   6   5        4.78       20.12      1.18 o 
   4   6   5       51.08       35.18      1.85 o 
   5   6   5      196.17      155.11      3.47 o 
   6   6   5       48.88       41.88      2.36 o 
   7   6   5      345.19      367.80      8.10 o 
   8   6   5      157.51      151.15      5.72 o 
   9   6   5       35.84       43.72      3.61 o 
  10   6   5       26.48       18.44      3.32 o 
  11   6   5       18.85       20.68      3.55 o 
  12   6   5       55.35       38.26      4.43 o 
  13   6   5        1.56        9.10      3.32 o 
   1   7   5        2.15       10.61      0.91 o 
   2   7   5     4523.90     4722.99     27.61 o 
   3   7   5        1.76        1.87      0.85 o 
   4   7   5     1451.66     1392.52     12.93 o 
   5   7   5      128.79      135.84      3.43 o 
   6   7   5       11.25       14.68      2.26 o 
   7   7   5      239.67      202.91      6.03 o 
   8   7   5       19.69       23.92      3.16 o 
   9   7   5       47.30       40.19      3.60 o 
  10   7   5       18.79       17.78      3.32 o 
  11   7   5      124.85      125.07      6.44 o 
  12   7   5        1.43        4.11      3.33 o 
  13   7   5        3.59        7.00      3.37 o 
   0   8   5     3511.10     4132.51     33.07 o 
   1   8   5     2964.79     2922.11     23.02 o 
   2   8   5      459.52      591.83      4.89 o 
   3   8   5     1074.04     1010.57      8.36 o 
   4   8   5      576.19      617.13      7.42 o 
   5   8   5      861.72      899.99     14.32 o 
   6   8   5      227.60      238.65      6.06 o 
   7   8   5        6.76        1.03      2.22 o 
   8   8   5      812.35      822.16     14.16 o 
   9   8   5       17.48       20.11      3.31 o 
  10   8   5       61.44       74.08      5.97 o 
  11   8   5      113.77      109.04      6.39 o 
  12   8   5      390.58      471.07     13.18 o 
  13   8   5        2.55        6.99      3.31 o 
   1   9   5      255.44      278.08      3.52 o 
   2   9   5      141.06      232.81      3.02 o 
   3   9   5       73.40       86.13      2.37 o 
   4   9   5        4.94        5.56      1.85 o 
   5   9   5       92.58       86.18      3.87 o 
   6   9   5      330.03      269.93      6.56 o 
   7   9   5       48.59       41.56      4.31 o 
   8   9   5      108.08      119.36      5.64 o 
   9   9   5       21.92       28.39      4.06 o 
  10   9   5        7.57        9.64      3.52 o 
  11   9   5      172.13      174.53      8.58 o 
  12   9   5      200.48      193.90      9.15 o 
   0  10   5     1717.34     1932.02     18.12 o 
   1  10   5       72.51       86.49      2.55 o 
   2  10   5      879.67      913.06      7.83 o 
   3  10   5        0.91       -0.16      1.19 o 
   4  10   5      179.30      238.89      5.50 o 
   5  10   5      160.50      145.30      4.94 o 
   6  10   5      105.06      108.04      5.57 o 
   7  10   5       72.90       84.25      5.66 o 
   8  10   5       90.36      103.93      5.64 o 
   9  10   5      132.30      146.11      7.32 o 
  10  10   5        6.91       12.44      3.87 o 
  11  10   5       12.50       16.31      4.25 o 
  12  10   5       53.97       57.95      7.01 o 
   1  11   5      122.86      135.50      2.88 o 
   2  11   5     2342.61     2553.21     19.06 o 
   3  11   5       11.70        9.87      1.96 o 
   4  11   5       69.68       98.71      3.33 o 
   5  11   5      244.21      249.34      6.65 o 
   6  11   5      487.26      491.56     10.37 o 
   7  11   5       17.68       14.34      3.18 o 
   8  11   5       81.09      103.47      8.16 o 
   9  11   5       16.82        8.33      3.60 o 
  10  11   5        9.31       14.47      4.39 o 
  11  11   5       40.41       32.35      5.33 o 
  12  11   5      135.07      159.14     12.11 o 
   0  12   5      217.90      286.73      5.96 o 
   1  12   5      502.87      553.82      6.57 o 
   2  12   5      450.70      482.37      6.95 o 
   3  12   5      503.51      445.92      5.99 o 
   4  12   5       24.52       17.09      1.91 o 
   5  12   5       61.44       49.94      3.86 o 
   6  12   5      143.56      131.76      6.31 o 
   7  12   5       11.33       10.03      3.43 o 
   8  12   5        9.09       11.05      3.99 o 
   9  12   5        5.43        0.44      3.20 o 
  10  12   5       13.12       11.73      4.38 o 
  11  12   5        3.49        2.65      4.85 o 
   1  13   5        9.13       16.56      1.91 o 
   2  13   5      731.33      746.20      8.22 o 
   3  13   5      257.43      267.42      6.10 o 
   4  13   5      423.85      371.68      8.54 o 
   5  13   5       64.66       69.68      4.46 o 
   6  13   5       19.99       24.22      4.11 o 
   7  13   5       44.42       59.46      5.45 o 
   8  13   5       15.09       16.79      4.20 o 
   9  13   5        4.65       11.15      4.09 o 
  10  13   5      709.90      773.36     19.90 o 
  11  13   5        8.51        9.69      3.98 o 
   0  14   5      799.37      780.17     13.52 o 
   1  14   5      105.66      113.55      4.35 o 
   2  14   5      391.09      384.20      6.03 o 
   3  14   5      266.07      283.47      5.26 o 
   4  14   5       36.55       30.64      2.41 o 
   5  14   5        6.43        7.85      3.12 o 
   6  14   5      192.82      195.18      8.39 o 
   7  14   5      102.95      100.98      6.78 o 
   8  14   5        1.11        6.08      3.96 o 
   9  14   5        0.31        2.22      3.71 o 
  10  14   5       68.34       71.98      7.42 o 
   1  15   5       51.51       51.43      3.05 o 
   2  15   5        1.00        4.77      1.79 o 
   3  15   5      343.96      341.99      7.37 o 
   4  15   5      104.26       95.45      4.54 o 
   5  15   5      108.16       90.63      5.94 o 
   6  15   5       60.72       36.58      5.02 o 
   7  15   5      109.97      110.78      7.39 o 
   8  15   5       17.11       14.18      4.66 o 
   9  15   5        1.73        5.16      4.11 o 
  10  15   5       17.91       17.46      4.90 o 
   0  16   5      719.73      719.09     17.27 o 
   1  16   5        2.33        0.73      2.12 o 
   2  16   5       29.99       37.46      3.20 o 
   3  16   5        1.85        3.76      1.78 o 
   4  16   5     1109.93     1041.65     16.50 o 
   5  16   5       51.16       58.30      5.23 o 
   6  16   5       38.71       33.98      6.04 o 
   7  16   5        8.26       22.36      4.89 o 
   8  16   5       15.30        8.30      4.14 o 
   9  16   5       12.83       19.94      5.17 o 
   1  17   5      126.25      101.05      3.90 o 
   2  17   5      233.36      220.24      5.36 o 
   3  17   5       99.87       94.56      4.54 o 
   4  17   5      416.91      415.15      9.89 o 
   5  17   5        2.72        3.44      3.73 o 
   6  17   5       37.16       59.63      6.85 o 
   7  17   5        5.37        6.68      4.11 o 
   8  17   5       78.29       76.94      7.06 o 
   0  18   5      788.30      774.91     14.88 o 
   1  18   5        2.65       -0.64      2.04 o 
   2  18   5      270.12      261.94      5.66 o 
   3  18   5        9.43       14.70      2.86 o 
   4  18   5      102.29      139.39      6.84 o 
   5  18   5      348.77      356.29     17.71 o 
   6  18   5      185.09      228.32     12.58 o 
   7  18   5        3.13        5.01      4.64 o 
   8  18   5      182.21      155.42     10.03 o 
   1  19   5        2.22        0.13      2.08 o 
   2  19   5      328.62      340.46      7.17 o 
   3  19   5       20.49       19.81      3.69 o 
   4  19   5       60.07       75.91      6.04 o 
   5  19   5      135.12      119.47      7.99 o 
   6  19   5        5.84       12.90      5.30 o 
   7  19   5      150.70      127.13     10.31 o 
   0  20   5        7.62       16.18      3.82 o 
   1  20   5       40.25       44.50      4.11 o 
   2  20   5       13.60       20.12      2.85 o 
   3  20   5        3.53        7.60      2.92 o 
   4  20   5      103.01       95.96      7.10 o 
   5  20   5       53.62       60.61      6.84 o 
   1  21   5        0.28        4.12      2.21 o 
   2  21   5        8.93       13.30      2.86 o 
   3  21   5        8.82        9.33      3.39 o 
   4  21   5        7.49       10.30      4.24 o 
   0   0   6      399.01      425.85     14.65 o 
   1   0   6    20723.52    21072.38    185.83 o 
   2   0   6     4635.07     4499.46     41.63 o 
   3   0   6    10142.23    10514.07    111.02 o 
   4   0   6     1014.83     1266.62     21.16 o 
   5   0   6     7557.64     7881.00     72.97 o 
   6   0   6       29.57       56.92      2.92 o 
   7   0   6     1579.97     1518.49     21.96 o 
   8   0   6      576.01      524.36     11.72 o 
   9   0   6      280.32      236.37     10.47 o 
  10   0   6        4.41        2.36      4.05 o 
  11   0   6        7.66       19.56      6.91 o 
  12   0   6      177.11      151.91     11.98 o 
  13   0   6       25.59       34.87      8.69 o 
  14   0   6        1.92       10.58      7.03 o 
   1   1   6      107.08      116.08      1.86 o 
   2   1   6      294.42      265.96      3.26 o 
   3   1   6      650.74      721.92      7.51 o 
   4   1   6      377.27      487.20      5.37 o 
   5   1   6        8.06       18.46      1.44 o 
   6   1   6      558.63      646.41      6.13 o 
   7   1   6     1100.69     1084.89     10.14 o 
   8   1   6      289.99      305.56      6.48 o 
   9   1   6       28.30       34.97      2.92 o 
  10   1   6       35.37       24.57      4.51 o 
  11   1   6       63.64       71.58      4.48 o 
  12   1   6       11.41       13.70      2.94 o 
  13   1   6        1.68        2.89      3.03 o 
  14   1   6      157.63      122.92      9.79 o 
   0   2   6    14903.29    14494.45    120.48 o 
   1   2   6     4916.14     4956.92     28.48 o 
   2   2   6     1181.03     1282.29      9.81 o 
   3   2   6      737.52      664.80      7.09 o 
   4   2   6     4410.60     4785.63     33.57 o 
   5   2   6       35.03       40.72      1.60 o 
   6   2   6       10.92       19.89      1.46 o 
   7   2   6      137.47      164.99      3.34 o 
   8   2   6       22.54       24.73      1.80 o 
   9   2   6        0.88        4.75      1.54 o 
  10   2   6       56.22       50.03      3.10 o 
  11   2   6       55.29       53.39      4.32 o 
  12   2   6        1.25       -0.75      2.79 o 
  13   2   6      157.16      138.91      6.55 o 
  14   2   6        0.00       -0.31      3.25 o 
   1   3   6       15.33       23.34      0.90 o 
   2   3   6    12105.53    12072.56     73.11 o 
   3   3   6     1406.75     1276.86     10.57 o 
   4   3   6     2042.54     2300.73     22.86 o 
   5   3   6      121.12      101.59      2.50 o 
   6   3   6       16.09       13.94      1.38 o 
   7   3   6      127.81      149.87      3.37 o 
   8   3   6      649.09      670.75      9.06 o 
   9   3   6       18.77       24.39      2.72 o 
  10   3   6      224.01      212.09      6.22 o 
  11   3   6       22.09       10.61      2.58 o 
  12   3   6       75.53       71.20      4.35 o 
  13   3   6      174.14      188.39      8.79 o 
  14   3   6        2.87        8.29      3.98 o 
   0   4   6     3240.60     3328.05     25.89 o 
   1   4   6      163.85      194.68      2.44 o 
   2   4   6     2382.90     2660.77     16.85 o 
   3   4   6       79.64      109.09      1.96 o 
   4   4   6      613.16      656.44      9.21 o 
   5   4   6       18.18       19.55      1.48 o 
   6   4   6      112.09      112.92      2.85 o 
   7   4   6      590.26      641.45      7.77 o 
   8   4   6      240.47      260.10      6.19 o 
   9   4   6      101.57       99.33      4.63 o 
  10   4   6      146.53      128.04      5.57 o 
  11   4   6        0.27        3.41      2.71 o 
  12   4   6       27.59       35.60      3.71 o 
  13   4   6        4.14        7.15      3.30 o 
   1   5   6     8622.95     8174.27     42.46 o 
   2   5   6     3327.77     3748.04     24.08 o 
   3   5   6      309.05      312.04      4.75 o 
   4   5   6     1899.09     2006.93     17.16 o 
   5   5   6     1243.63     1334.99     12.44 o 
   6   5   6        1.53        2.72      1.41 o 
   7   5   6      156.03      208.42      5.62 o 
   8   5   6      322.14      293.17      7.60 o 
   9   5   6       53.24       36.95      3.51 o 
  10   5   6      157.71      175.51      6.48 o 
  11   5   6       26.74       33.72      3.80 o 
  12   5   6       41.70       46.11      4.46 o 
  13   5   6        0.32        5.25      3.32 o 
   0   6   6      821.20      931.19      9.00 o 
   1   6   6      124.33      122.78      2.06 o 
   2   6   6      515.86      675.32      5.60 o 
   3   6   6     1181.71     1203.99     10.06 o 
   4   6   6      363.55      327.66      4.98 o 
   5   6   6      639.41      698.51      8.70 o 
   6   6   6       87.61       92.36      3.60 o 
   7   6   6      140.38      139.01      6.38 o 
   8   6   6       25.65       47.17      3.79 o 
   9   6   6      657.21      701.80     13.51 o 
  10   6   6       21.60       15.05      3.26 o 
  11   6   6       64.51       84.07      5.39 o 
  12   6   6       14.85       26.24      4.02 o 
  13   6   6        1.26        9.26      3.55 o 
   1   7   6      199.46      296.40      3.35 o 
   2   7   6     1997.49     2345.84     14.61 o 
   3   7   6      113.48       72.52      1.84 o 
   4   7   6       53.81       46.61      2.13 o 
   5   7   6      171.43      216.76      4.40 o 
   6   7   6        9.32        2.99      2.11 o 
   7   7   6       62.26       41.14      4.12 o 
   8   7   6     1013.17      899.66     16.23 o 
   9   7   6        9.83       11.51      3.11 o 
  10   7   6      386.42      408.51     10.07 o 
  11   7   6       71.61       86.58      5.77 o 
  12   7   6      168.59      171.88      8.50 o 
  13   7   6        0.16        5.04      3.41 o 
   0   8   6     4922.53     5377.14     41.88 o 
   1   8   6       29.32        5.71      0.92 o 
   2   8   6      164.45      183.11      2.74 o 
   3   8   6       72.52       62.31      1.95 o 
   4   8   6      477.94      596.03      7.42 o 
   5   8   6      345.58      367.08      6.44 o 
   6   8   6      269.15      271.85      7.03 o 
   7   8   6       26.12        6.96      2.55 o 
   8   8   6       36.19       43.44      3.92 o 
   9   8   6       56.05       37.24      5.38 o 
  10   8   6      674.19      690.40     13.85 o 
  11   8   6       34.93       48.23      5.24 o 
  12   8   6       85.04      117.79      7.24 o 
  13   8   6        0.95       10.37      3.56 o 
   1   9   6      251.19      210.32      3.39 o 
   2   9   6      783.58      832.31      7.10 o 
   3   9   6      142.16      153.58      2.93 o 
   4   9   6      461.96      523.53      7.55 o 
   5   9   6       21.28       28.67      3.43 o 
   6   9   6       24.11       30.18      3.29 o 
   7   9   6        6.78       12.92      3.00 o 
   8   9   6       25.74       31.32      4.80 o 
   9   9   6        2.03        2.28      2.57 o 
  10   9   6      161.60      146.20      7.48 o 
  11   9   6      108.91      112.21      9.65 o 
  12   9   6       47.13       44.55      5.46 o 
   0  10   6     1495.57     1772.60     17.09 o 
   1  10   6      172.17      205.46      3.31 o 
   2  10   6     1699.68     1696.82     14.19 o 
   3  10   6       44.08       78.81      2.53 o 
   4  10   6      142.68      152.55      4.16 o 
   5  10   6      234.67      163.40      5.21 o 
   6  10   6      285.74      256.45      7.31 o 
   7  10   6      133.43      129.55      6.03 o 
   8  10   6       23.58       31.42      3.95 o 
   9  10   6       50.13       60.60      5.47 o 
  10  10   6       97.78       92.47      6.53 o 
  11  10   6      174.92      199.10      9.41 o 
  12  10   6        0.19        4.60      3.52 o 
   1  11   6      352.04      400.74      5.15 o 
   2  11   6      491.62      497.54      6.01 o 
   3  11   6       25.69       22.58      1.91 o 
   4  11   6       72.92       94.32      4.02 o 
   5  11   6      438.85      383.18      8.29 o 
   6  11   6       87.35       76.59      4.79 o 
   7  11   6      505.27      525.92     11.80 o 
   8  11   6       31.82       21.87      4.15 o 
   9  11   6        2.38        2.49      3.17 o 
  10  11   6        0.09        0.04      3.55 o 
  11  11   6       45.49       48.34      5.69 o 
  12  11   6      530.50      514.00     15.20 o 
   0  12   6       93.69       93.43      3.89 o 
   1  12   6       18.01       12.24      1.66 o 
   2  12   6       13.59       17.96      1.83 o 
   3  12   6      281.97      196.71      4.46 o 
   4  12   6        0.30        3.77      1.58 o 
   5  12   6      241.87      185.58      6.18 o 
   6  12   6      138.34      119.40      7.43 o 
   7  12   6       15.64        9.78      3.33 o 
   8  12   6       40.20       36.93      4.94 o 
   9  12   6       77.06       61.61      5.95 o 
  10  12   6      133.92      154.31      9.22 o 
  11  12   6        2.05        4.41      3.71 o 
   1  13   6      141.07      123.75      3.51 o 
   2  13   6      338.02      319.07      5.11 o 
   3  13   6      140.12      105.95      3.17 o 
   4  13   6      110.27      124.68      4.05 o 
   5  13   6       28.35       17.77      3.15 o 
   6  13   6      115.78      127.01      6.96 o 
   7  13   6      114.86      116.37      7.13 o 
   8  13   6       37.30       25.07      4.81 o 
   9  13   6      130.33      108.86      7.57 o 
  10  13   6        2.86       11.67      4.58 o 
  11  13   6       43.51       32.60      5.40 o 
   0  14   6      397.05      342.34      9.62 o 
   1  14   6       92.66       92.50      3.41 o 
   2  14   6       15.37       19.68      2.20 o 
   3  14   6        4.14        2.24      1.59 o 
   4  14   6      235.15      239.39      6.86 o 
   5  14   6        7.00        7.40      3.28 o 
   6  14   6        0.14        3.26      3.36 o 
   7  14   6        7.28        8.63      3.72 o 
   8  14   6       32.19       28.71      5.24 o 
   9  14   6      112.68      107.44      7.84 o 
  10  14   6        4.73        9.20      4.33 o 
   1  15   6       58.81       55.27      3.16 o 
   2  15   6        4.16        5.59      1.87 o 
   3  15   6      334.42      315.91      5.90 o 
   4  15   6      815.31      866.27     16.55 o 
   5  15   6       50.21       34.22      4.38 o 
   6  15   6       12.62       24.85      4.52 o 
   7  15   6       13.28       21.08      4.60 o 
   8  15   6       56.45       40.10      5.74 o 
   9  15   6       26.00       21.94      5.06 o 
  10  15   6       18.70       27.63      5.80 o 
   0  16   6      381.90      337.48      9.04 o 
   1  16   6      222.13      222.76      5.46 o 
   2  16   6        0.26        3.97      1.94 o 
   3  16   6        0.10        2.01      1.81 o 
   4  16   6       97.55       86.38      5.05 o 
   5  16   6        7.41       15.61      3.80 o 
   6  16   6       14.04       18.50      4.60 o 
   7  16   6       30.44       33.65      5.35 o 
   8  16   6        3.03        5.18      4.22 o 
   9  16   6        3.65        4.65      4.32 o 
   1  17   6       40.96       40.81      2.95 o 
   2  17   6      136.50      113.69      4.13 o 
   3  17   6        0.11        2.34      2.58 o 
   4  17   6      104.22       95.97      5.59 o 
   5  17   6      259.26      300.70     10.50 o 
   6  17   6      498.82      583.32     15.45 o 
   7  17   6        0.27        1.53      3.96 o 
   8  17   6       41.41       47.93      6.11 o 
   0  18   6        1.29        2.96      2.95 o 
   1  18   6        1.30       -0.75      2.02 o 
   2  18   6        9.15       12.68      2.42 o 
   3  18   6        0.00        1.18      2.80 o 
   4  18   6        3.19        0.02      3.36 o 
   5  18   6       31.28       60.90      5.90 o 
   6  18   6       43.76       32.70      6.05 o 
   7  18   6       16.06       12.79      4.60 o 
   1  19   6       11.41       16.20      2.59 o 
   2  19   6      113.06      107.12      4.48 o 
   3  19   6      125.23      132.95      6.19 o 
   4  19   6       51.21       58.42      5.98 o 
   5  19   6       81.99       65.62      6.75 o 
   6  19   6      270.70      262.50     13.54 o 
   0  20   6      273.95      249.00     11.87 o 
   1  20   6       22.68       24.11      2.82 o 
   2  20   6       93.12      101.93      4.48 o 
   3  20   6       46.31       40.44      4.05 o 
   4  20   6      213.18      230.42     14.48 o 
   5  20   6        1.22       11.49      4.60 o 
   1  21   6      161.97      201.14      5.57 o 
   2  21   6        6.75        4.25      2.45 o 
   3  21   6      129.81      125.35      7.39 o 
   1   1   7      407.44      381.46      3.77 o 
   2   1   7      607.38      646.60      5.69 o 
   3   1   7       77.30       87.76      2.13 o 
   4   1   7      595.80      718.07      7.52 o 
   5   1   7      938.65     1169.18     12.86 o 
   6   1   7      142.98      259.65      4.03 o 
   7   1   7       50.17       58.37      2.74 o 
   8   1   7      973.49      971.91     12.32 o 
   9   1   7      145.48      152.41      4.75 o 
  10   1   7      136.42      140.19      5.01 o 
  11   1   7      112.93      129.00      5.65 o 
  12   1   7      500.74      434.25      8.89 o 
  13   1   7       69.27       62.73      4.66 o 
  14   1   7       70.94       86.82      6.34 o 
   0   2   7        7.77        5.55      1.03 o 
   1   2   7      253.06      238.05      2.76 o 
   2   2   7      328.99      359.54      3.58 o 
   3   2   7      426.78      514.42      6.14 o 
   4   2   7      947.48      728.64      7.45 o 
   5   2   7      795.80      772.69      8.04 o 
   6   2   7     1099.78     1208.80     11.68 o 
   7   2   7       55.32       47.51      2.26 o 
   8   2   7      504.17      442.57      8.19 o 
   9   2   7        1.67        1.88      1.94 o 
  10   2   7       42.04       32.54      3.05 o 
  11   2   7       62.77       78.44      4.73 o 
  12   2   7       36.00       45.24      3.78 o 
  13   2   7        6.63        5.08      3.11 o 
   1   3   7       28.63       49.05      1.42 o 
   2   3   7       54.27       73.00      1.61 o 
   3   3   7     1712.44     1853.79     14.37 o 
   4   3   7      299.10      467.25      5.99 o 
   5   3   7      116.05      118.06      3.03 o 
   6   3   7      120.17      132.35      3.23 o 
   7   3   7        0.42        6.16      1.52 o 
   8   3   7        7.40        8.13      2.16 o 
   9   3   7        0.39        1.21      2.90 o 
  10   3   7       48.98       39.95      4.16 o 
  11   3   7       53.98       45.74      3.85 o 
  12   3   7        4.08        7.02      2.80 o 
  13   3   7        4.46       18.39      3.53 o 
   0   4   7      431.47      481.94      5.70 o 
   1   4   7       23.28       29.47      1.12 o 
   2   4   7       59.50       75.14      1.45 o 
   3   4   7      760.95     1023.94      9.23 o 
   4   4   7       24.70       10.58      1.00 o 
   5   4   7      266.76      291.29      4.86 o 
   6   4   7      752.27      782.99      8.76 o 
   7   4   7        8.27        6.56      1.82 o 
   8   4   7        8.78       24.47      2.93 o 
   9   4   7       26.33       13.95      2.80 o 
  10   4   7      497.05      425.99      9.87 o 
  11   4   7       17.50       12.05      3.03 o 
  12   4   7      151.93      167.69      6.99 o 
  13   4   7      231.48      224.17      8.93 o 
   1   5   7        5.20        0.06      0.67 o 
   2   5   7       11.34       15.25      0.95 o 
   3   5   7      452.20      504.49      4.88 o 
   4   5   7      188.31      207.48      4.04 o 
   5   5   7      452.99      333.86      5.68 o 
   6   5   7        7.91       26.97      2.14 o 
   7   5   7      116.59      105.75      4.34 o 
   8   5   7      148.46      156.43      5.96 o 
   9   5   7      471.09      370.21      9.21 o 
  10   5   7       44.80       43.90      4.09 o 
  11   5   7      141.02      128.40      6.13 o 
  12   5   7        0.06        0.97      2.96 o 
  13   5   7       22.55       19.82      5.09 o 
   0   6   7      826.48      869.04      9.38 o 
   1   6   7      613.42      685.15      5.38 o 
   2   6   7      231.51      210.90      2.81 o 
   3   6   7      456.17      456.92      4.76 o 
   4   6   7       66.47       84.04      3.25 o 
   5   6   7      118.10      113.27      3.38 o 
   6   6   7      424.38      483.48      8.44 o 
   7   6   7        0.00        3.44      2.15 o 
   8   6   7       67.01       83.93      4.88 o 
   9   6   7        1.71       13.83      4.77 o 
  10   6   7       96.48       97.07      5.57 o 
  11   6   7       29.19       32.24      5.77 o 
  12   6   7        1.36        6.08      3.50 o 
  13   6   7      527.24      551.59     19.07 o 
   1   7   7      990.15     1001.54      7.40 o 
   2   7   7      136.10       88.20      2.03 o 
   3   7   7       21.55       16.46      1.13 o 
   4   7   7      161.93      194.76      4.21 o 
   5   7   7      197.06      205.90      4.53 o 
   6   7   7      361.75      346.94      7.85 o 
   7   7   7      889.18      805.93     13.60 o 
   8   7   7       16.68       21.12      3.98 o 
   9   7   7      205.53      194.22      7.34 o 
  10   7   7      102.03      103.06      5.92 o 
  11   7   7        3.57        3.62      3.10 o 
  12   7   7       98.83      126.98      7.24 o 
  13   7   7      166.17      174.07      8.34 o 
   0   8   7     5416.45     5944.11     47.91 o 
   1   8   7     1251.85     1337.97      9.47 o 
   2   8   7       23.53       21.31      1.23 o 
   3   8   7      729.56      783.65      7.35 o 
   4   8   7      192.80      177.81      3.93 o 
   5   8   7      413.66      357.36      6.47 o 
   6   8   7      144.30      117.14      5.53 o 
   7   8   7      236.16      172.30      6.58 o 
   8   8   7       17.83       27.93      3.44 o 
   9   8   7       51.63       45.57      4.32 o 
  10   8   7       30.92       23.55      3.86 o 
  11   8   7       78.34       90.39      6.52 o 
  12   8   7      171.23      225.75      9.47 o 
  13   8   7        0.05        7.84      3.30 o 
   1   9   7        7.64        3.81      0.92 o 
   2   9   7      400.46      444.30      4.97 o 
   3   9   7       20.00       40.18      1.80 o 
   4   9   7       85.98      114.01      3.11 o 
   5   9   7      152.42      102.27      5.40 o 
   6   9   7      104.09       48.85      4.06 o 
   7   9   7       67.87       34.54      4.17 o 
   8   9   7      177.25      187.60      6.70 o 
   9   9   7       73.45       70.43      5.13 o 
  10   9   7       76.71       86.24      6.22 o 
  11   9   7      402.12      420.91     16.11 o 
  12   9   7        1.95        3.59      3.38 o 
   0  10   7       89.88       54.57      2.72 o 
   1  10   7      216.83      190.18      3.30 o 
   2  10   7       64.26       65.27      2.08 o 
   3  10   7       17.99       36.19      1.99 o 
   4  10   7        8.22        3.36      1.44 o 
   5  10   7        0.66        4.71      2.46 o 
   6  10   7       72.36       40.94      3.85 o 
   7  10   7       52.82       51.22      4.43 o 
   8  10   7       31.09       28.71      3.85 o 
   9  10   7        9.89        5.74      3.46 o 
  10  10   7      299.12      315.36     10.87 o 
  11  10   7        2.68        9.24      3.86 o 
  12  10   7       76.05       67.31      6.26 o 
   1  11   7       38.74       32.21      1.86 o 
   2  11   7      537.59      586.57      6.91 o 
   3  11   7       40.63       19.43      1.78 o 
   4  11   7       69.82       59.36      3.24 o 
   5  11   7      931.80      864.25     14.46 o 
   6  11   7      221.39      200.65      6.99 o 
   7  11   7      317.00      369.31      9.98 o 
   8  11   7      298.67      335.80      9.70 o 
   9  11   7        0.39        6.51      3.54 o 
  10  11   7      111.57      131.54      8.46 o 
  11  11   7      377.54      344.00     12.63 o 
  12  11   7       16.13       17.52      4.02 o 
   0  12   7      285.52      288.05      7.01 o 
   1  12   7       80.27       67.05      2.59 o 
   2  12   7      138.57      143.76      3.39 o 
   3  12   7       76.91       70.60      2.89 o 
   4  12   7       76.16       50.04      2.83 o 
   5  12   7      372.22      367.13      9.24 o 
   6  12   7        0.09        6.06      2.85 o 
   7  12   7      106.57       89.47      5.46 o 
   8  12   7        2.48        7.07      3.78 o 
   9  12   7        0.45       -1.26      3.49 o 
  10  12   7      277.39      268.82     11.50 o 
  11  12   7       63.01       62.09      6.64 o 
   1  13   7       82.02       88.05      3.08 o 
   2  13   7     1015.89     1036.45     10.04 o 
   3  13   7      437.78      433.29      6.85 o 
   4  13   7      256.58      197.44      5.02 o 
   5  13   7       54.35       73.81      5.11 o 
   6  13   7       31.06       35.34      4.07 o 
   7  13   7      159.66      160.13      7.84 o 
   8  13   7      239.22      256.21     16.21 o 
   9  13   7       23.74       20.74      5.11 o 
  10  13   7      168.98      164.62      9.84 o 
  11  13   7       79.17       72.06      7.15 o 
   0  14   7      941.64      916.56     17.00 o 
   1  14   7       33.56       30.95      2.48 o 
   2  14   7        0.07        1.78      1.58 o 
   3  14   7        7.98        3.24      1.64 o 
   4  14   7      971.49      855.03     11.72 o 
   5  14   7      121.71      126.01      6.40 o 
   6  14   7      100.19       95.52      6.65 o 
   7  14   7       83.66       77.74      6.31 o 
   8  14   7      672.64      748.46     18.11 o 
   9  14   7        9.98       19.40      5.01 o 
  10  14   7      104.78       88.47      8.10 o 
   1  15   7       31.05       31.17      2.69 o 
   2  15   7      125.54      109.36      3.85 o 
   3  15   7        0.66        0.30      1.90 o 
   4  15   7        1.46        0.50      1.94 o 
   5  15   7        6.73        2.98      3.03 o 
   6  15   7       16.14       12.54      4.01 o 
   7  15   7       54.78       57.54      5.93 o 
   8  15   7      158.47      198.25     10.19 o 
   9  15   7      121.68      144.70      9.99 o 
  10  15   7        9.98       16.08      4.66 o 
   0  16   7      207.33      175.25      6.79 o 
   1  16   7        5.53        2.63      2.55 o 
   2  16   7       18.05        5.91      2.10 o 
   3  16   7      425.16      436.50      8.38 o 
   4  16   7       95.19       88.18      5.34 o 
   5  16   7        4.46        0.17      3.07 o 
   6  16   7      243.74      240.10     10.18 o 
   7  16   7       54.41       56.16      6.11 o 
   8  16   7       10.22       19.56      5.05 o 
   9  16   7      143.80      128.79     10.98 o 
   1  17   7       42.64       31.29      2.93 o 
   2  17   7      300.15      269.83      5.92 o 
   3  17   7      127.89      126.05      5.94 o 
   4  17   7       96.54       87.71      6.13 o 
   5  17   7      262.60      252.23      9.72 o 
   6  17   7       21.73       30.86      5.70 o 
   7  17   7      208.11      189.15      9.77 o 
   8  17   7        0.05        4.11      4.45 o 
   0  18   7      152.98      162.04      6.98 o 
   1  18   7       14.54       21.22      2.66 o 
   2  18   7       51.62       51.97      4.86 o 
   3  18   7      241.49      214.00      7.31 o 
   4  18   7        0.01        1.17      3.52 o 
   5  18   7      137.44      155.97     15.84 o 
   6  18   7      155.28      144.05      9.69 o 
   7  18   7       35.12       20.73      5.35 o 
   1  19   7       50.71       44.75      3.22 o 
   2  19   7      237.31      243.70      6.23 o 
   3  19   7      174.09      178.20      8.02 o 
   4  19   7       12.09       11.66      4.18 o 
   5  19   7       97.81      101.99      8.27 o 
   6  19   7      156.10      172.45     12.66 o 
   0  20   7       94.06       91.62      5.89 o 
   1  20   7       40.88       32.56      2.94 o 
   2  20   7       26.53       27.30      4.05 o 
   3  20   7        0.04        2.09      3.12 o 
   4  20   7       19.09       12.91      4.36 o 
   5  20   7       14.03       17.92      5.03 o 
   1  21   7        0.00        5.76      2.43 o 
   2  21   7        8.27       20.09      3.06 o 
   3  21   7       19.89       15.99      3.73 o 
   0   0   8    33497.90    34041.95    452.38 o 
   1   0   8    13128.07    14588.25    136.83 o 
   2   0   8     1066.41     1045.19     12.04 o 
   3   0   8     1625.35     1532.02     16.52 o 
   4   0   8      248.51      214.10      4.73 o 
   5   0   8     2158.10     2380.67     27.53 o 
   6   0   8     1000.36     1077.49     17.60 o 
   7   0   8      101.18       93.39      4.22 o 
   8   0   8      452.92      351.01      9.26 o 
   9   0   8       34.53       35.16      4.67 o 
  10   0   8       52.02       50.02      5.12 o 
  11   0   8      616.42      663.79     17.88 o 
  12   0   8      306.66      271.41     11.04 o 
  13   0   8       84.65       84.71      7.52 o 
   1   1   8      583.90      659.96      5.97 o 
   2   1   8      575.70      430.74      4.00 o 
   3   1   8        6.91        2.91      0.77 o 
   4   1   8      304.66      349.28      4.76 o 
   5   1   8       78.58       83.56      2.49 o 
   6   1   8      160.95      170.77      3.88 o 
   7   1   8       11.49       22.60      2.19 o 
   8   1   8      484.11      474.20      8.84 o 
   9   1   8      241.35      267.51      6.62 o 
  10   1   8      193.63      146.69      5.61 o 
  11   1   8      256.63      229.94      6.59 o 
  12   1   8        4.05        2.21      2.61 o 
  13   1   8       59.34       65.30      4.86 o 
   0   2   8     1383.87     1415.79     13.14 o 
   1   2   8      441.54      508.05      4.39 o 
   2   2   8     1216.64     1343.71      9.39 o 
   3   2   8       71.16       52.86      1.56 o 
   4   2   8      105.41       93.52      2.52 o 
   5   2   8       78.95      104.65      2.77 o 
   6   2   8      509.75      474.57      6.06 o 
   7   2   8      886.97      875.43     12.12 o 
   8   2   8        2.11        5.11      2.04 o 
   9   2   8       11.66       17.83      3.30 o 
  10   2   8      254.56      249.10     11.07 o 
  11   2   8      163.36      128.98      5.62 o 
  12   2   8      166.18      153.18      5.93 o 
  13   2   8      176.28      186.07      7.52 o 
   1   3   8      741.48      756.43      5.78 o 
   2   3   8     1609.86     1585.32     10.32 o 
   3   3   8       45.40       29.11      1.08 o 
   4   3   8     1040.96     1094.91     11.17 o 
   5   3   8      306.68      227.74      4.66 o 
   6   3   8        6.74       16.99      1.93 o 
   7   3   8      273.63      303.26      6.24 o 
   8   3   8       57.43       61.04      3.81 o 
   9   3   8      117.52      101.95      4.96 o 
  10   3   8       28.87       34.94      3.64 o 
  11   3   8      134.02      122.70      5.73 o 
  12   3   8       27.10       21.51      3.91 o 
  13   3   8       14.23       17.28      3.44 o 
   0   4   8     4399.06     4579.68     35.24 o 
   1   4   8      393.55      459.53      4.06 o 
   2   4   8     1405.65     1554.32      9.99 o 
   3   4   8     2228.57     2208.55     14.83 o 
   4   4   8       19.24       20.86      1.52 o 
   5   4   8        0.11        1.27      1.36 o 
   6   4   8      200.66      205.37      4.89 o 
   7   4   8       11.73       20.88      2.72 o 
   8   4   8        0.00        5.73      2.43 o 
   9   4   8      422.92      396.92      9.52 o 
  10   4   8      535.03      490.83     11.00 o 
  11   4   8        6.66        9.79      3.10 o 
  12   4   8       21.55       33.54      5.84 o 
  13   4   8        0.28       12.49      3.81 o 
   1   5   8     1541.43     1509.35     10.10 o 
   2   5   8     3780.41     4174.97     29.82 o 
   3   5   8      723.24      778.46      7.41 o 
   4   5   8      641.11      726.82      8.31 o 
   5   5   8      281.61      278.65      5.19 o 
   6   5   8       83.30       60.32      3.03 o 
   7   5   8     1201.99     1091.83     15.29 o 
   8   5   8      590.22      493.79     10.89 o 
   9   5   8      671.08      633.09     12.82 o 
  10   5   8      319.59      369.65      9.79 o 
  11   5   8        5.57       14.66      3.34 o 
  12   5   8       34.22       38.60      4.71 o 
  13   5   8       25.14       31.51      4.56 o 
   0   6   8     6293.47     6502.22     49.31 o 
   1   6   8      358.62      388.18      3.82 o 
   2   6   8      353.28      400.90      4.42 o 
   3   6   8        3.78        6.85      1.02 o 
   4   6   8      289.07      306.52      4.89 o 
   5   6   8      206.46      209.24      5.01 o 
   6   6   8      173.79      154.26      5.23 o 
   7   6   8      350.17      329.05      7.98 o 
   8   6   8     1844.89     1625.75     24.10 o 
   9   6   8        6.44        3.43      2.87 o 
  10   6   8      114.83      127.77      6.36 o 
  11   6   8       92.17      104.72      6.12 o 
  12   6   8      227.23      268.95      9.63 o 
  13   6   8       30.61       45.66      5.16 o 
   1   7   8       37.90       34.28      1.34 o 
   2   7   8        3.88       25.23      1.43 o 
   3   7   8        1.35        0.88      0.97 o 
   4   7   8      325.32      284.85      4.90 o 
   5   7   8       28.75       21.25      2.29 o 
   6   7   8       42.94       18.74      2.86 o 
   7   7   8       53.73       45.57      3.80 o 
   8   7   8      605.68      448.85     11.00 o 
   9   7   8      231.37      217.08      7.89 o 
  10   7   8       28.67       38.38      4.56 o 
  11   7   8       94.04       83.33      6.12 o 
  12   7   8      324.55      320.51     11.04 o 
  13   7   8      166.44      206.93      8.99 o 
   0   8   8        2.42       10.70      1.67 o 
   1   8   8      132.89      147.97      2.43 o 
   2   8   8      478.77      482.25      5.20 o 
   3   8   8       28.47       37.47      1.71 o 
   4   8   8       14.27       28.20      1.67 o 
   5   8   8        1.36        4.64      2.05 o 
   6   8   8     1044.01     1056.71     15.64 o 
   7   8   8      211.45      225.64      6.90 o 
   8   8   8      146.67       82.24      5.22 o 
   9   8   8      191.00      173.36      7.96 o 
  10   8   8       96.33       80.67      5.62 o 
  11   8   8        9.64       13.70      3.95 o 
  12   8   8        0.01        1.78      3.37 o 
   1   9   8       16.76       13.74      1.47 o 
   2   9   8      108.76      123.35      2.78 o 
   3   9   8        0.58        1.44      1.18 o 
   4   9   8      493.48      502.01      6.54 o 
   5   9   8      393.52      374.76      8.20 o 
   6   9   8       25.15        5.35      2.56 o 
   7   9   8       16.52       15.31      3.10 o 
   8   9   8      341.45      321.94      9.37 o 
   9   9   8       22.42       15.91      4.03 o 
  10   9   8        2.94        3.54      3.25 o 
  11   9   8       56.39       69.14      8.33 o 
  12   9   8        2.97        9.30      3.69 o 
   0  10   8     1270.63     1371.30     16.74 o 
   1  10   8      999.92     1003.21      9.21 o 
   2  10   8      309.52      274.79      4.18 o 
   3  10   8       52.76       58.77      3.33 o 
   4  10   8      243.36      211.61      5.07 o 
   5  10   8      576.17      577.60     11.20 o 
   6  10   8     1586.85     1320.05     19.00 o 
   7  10   8        1.99        2.18      2.69 o 
   8  10   8       77.84       87.15      5.93 o 
   9  10   8      189.84      192.55      7.97 o 
  10  10   8       35.93       45.28      5.43 o 
  11  10   8       50.35       49.68      6.82 o 
  12  10   8        2.63        6.00      3.37 o 
   1  11   8       57.24       66.09      2.40 o 
   2  11   8     1025.30      971.48      9.69 o 
   3  11   8      135.77      133.83      3.63 o 
   4  11   8       90.95      105.28      3.60 o 
   5  11   8      226.80      177.60      6.65 o 
   6  11   8      953.77      816.87     14.37 o 
   7  11   8       52.43       39.99      4.35 o 
   8  11   8      136.94      149.78      6.72 o 
   9  11   8      264.69      278.55     10.60 o 
  10  11   8      181.32      177.84      9.62 o 
  11  11   8       44.44       37.83      5.51 o 
   0  12   8      209.57      189.62      6.17 o 
   1  12   8       44.85       48.58      2.55 o 
   2  12   8       32.05       12.15      1.53 o 
   3  12   8       95.70       93.29      3.18 o 
   4  12   8       70.68       61.43      3.08 o 
   5  12   8        0.13        1.51      2.60 o 
   6  12   8       95.14       90.43      5.44 o 
   7  12   8       42.28       48.18      4.92 o 
   8  12   8       52.11       45.62      5.07 o 
   9  12   8       69.41      113.44      7.77 o 
  10  12   8        0.14       -0.07      4.01 o 
  11  12   8       90.83      108.50      8.49 o 
   1  13   8      178.60      190.59      4.51 o 
   2  13   8        1.51        2.05      1.58 o 
   3  13   8        8.28        6.43      1.82 o 
   4  13   8       58.05       50.61      3.24 o 
   5  13   8       57.96       48.16      4.47 o 
   6  13   8       41.98       48.63      4.66 o 
   7  13   8      179.53      163.76      9.54 o 
   8  13   8       72.60       56.45      5.73 o 
   9  13   8      263.87      256.24     11.77 o 
  10  13   8      227.78      189.80     10.73 o 
  11  13   8        2.54        7.63      3.76 o 
   0  14   8      443.04      386.36     10.41 o 
   1  14   8       14.03       21.32      2.29 o 
   2  14   8       32.57       31.81      2.40 o 
   3  14   8       29.64       28.51      2.57 o 
   4  14   8       30.57       17.67      2.44 o 
   5  14   8       34.57       38.06      4.65 o 
   6  14   8        0.34        0.06      3.73 o 
   7  14   8       12.11        7.97      3.90 o 
   8  14   8      284.45      242.74     10.01 o 
   9  14   8        0.85       -0.17      4.17 o 
  10  14   8        6.58        7.23      5.76 o 
   1  15   8       62.74       59.22      3.83 o 
   2  15   8      259.20      199.55      4.84 o 
   3  15   8      342.54      318.81      6.68 o 
   4  15   8       11.85        3.51      2.18 o 
   5  15   8       91.36      107.73      6.36 o 
   6  15   8      137.17      174.10      9.73 o 
   7  15   8      574.46      640.88     15.75 o 
   8  15   8       25.75       24.27      5.16 o 
   9  15   8       18.94       15.47      5.27 o 
   0  16   8        4.42        2.87      2.91 o 
   1  16   8       19.46       23.28      2.71 o 
   2  16   8      339.58      323.58      6.31 o 
   3  16   8      229.63      181.18      5.41 o 
   4  16   8        0.02       -1.52      2.81 o 
   5  16   8        5.44        0.81      3.15 o 
   6  16   8      112.34      127.31      8.05 o 
   7  16   8       26.25       30.41      5.29 o 
   8  16   8       23.51       33.00      5.58 o 
   9  16   8       94.15      104.25      9.17 o 
   1  17   8        1.21        0.69      2.09 o 
   2  17   8        5.23        5.68      2.16 o 
   3  17   8       34.66       29.65      3.71 o 
   4  17   8       15.83       25.05      4.48 o 
   5  17   8        0.68       10.50      3.65 o 
   6  17   8       75.17       75.33      7.59 o 
   7  17   8       58.38       65.33      8.38 o 
   8  17   8       17.56        9.08      5.71 o 
   0  18   8      561.53      607.57     13.04 o 
   1  18   8       70.98       73.60      3.64 o 
   2  18   8        2.43        2.99      2.41 o 
   3  18   8        2.08        8.02      3.37 o 
   4  18   8        5.49        1.12      3.83 o 
   5  18   8        1.55        1.63      4.09 o 
   6  18   8       34.82       36.44      6.99 o 
   7  18   8       21.37       21.04      5.27 o 
   1  19   8       32.30       21.32      2.73 o 
   2  19   8       51.61       46.69      4.83 o 
   3  19   8        2.26        2.14      3.17 o 
   4  19   8        2.00        4.10      3.79 o 
   5  19   8        4.33        7.11      4.51 o 
   6  19   8      178.40      171.98     16.31 o 
   0  20   8     1137.63     1143.29     19.73 o 
   1  20   8      136.13      123.84      4.99 o 
   2  20   8       29.99       35.61      3.52 o 
   3  20   8       32.98       36.80      4.30 o 
   4  20   8       34.27       57.23      5.98 o 
   1  21   8        0.01        3.06      2.30 o 
   2  21   8       16.70       12.45      3.15 o 
   1   1   9       19.18       38.88      1.66 o 
   2   1   9     1755.63     1782.94     11.46 o 
   3   1   9      635.44      616.85      5.87 o 
   4   1   9        7.25        1.62      0.98 o 
   5   1   9      122.73      175.16      3.41 o 
   6   1   9       30.79       43.86      3.02 o 
   7   1   9       37.31       37.10      3.02 o 
   8   1   9        1.80        1.15      1.99 o 
   9   1   9       77.93       73.52      5.12 o 
  10   1   9       71.44       71.47      4.19 o 
  11   1   9        8.28        7.04      2.77 o 
  12   1   9      691.59      678.22     14.40 o 
  13   1   9       30.42       37.09      4.38 o 
   0   2   9    10497.12    12027.28     91.64 o 
   1   2   9      117.76      145.52      2.32 o 
   2   2   9     2632.91     2776.09     17.22 o 
   3   2   9      448.48      588.18      5.65 o 
   4   2   9       70.07       71.28      2.50 o 
   5   2   9      697.77      627.96      7.69 o 
   6   2   9       24.01       11.65      1.99 o 
   7   2   9       48.55       25.59      3.03 o 
   8   2   9       26.93       18.15      2.63 o 
   9   2   9      655.18      574.47     12.11 o 
  10   2   9       65.01       61.04      4.37 o 
  11   2   9      188.76      187.03      6.91 o 
  12   2   9        3.34        2.45      2.69 o 
  13   2   9      254.83      273.34      9.39 o 
   1   3   9     6763.78     7046.78     37.39 o 
   2   3   9      466.28      461.48      4.16 o 
   3   3   9      190.07      183.24      2.94 o 
   4   3   9       62.40       52.24      2.38 o 
   5   3   9      247.12      237.22      5.02 o 
   6   3   9        1.44        2.15      1.54 o 
   7   3   9      346.03      387.59      7.70 o 
   8   3   9       71.62       63.57      4.22 o 
   9   3   9       11.77       23.68      3.29 o 
  10   3   9      314.96      325.35      8.93 o 
  11   3   9        1.37       -2.43      2.43 o 
  12   3   9      140.68      143.73      6.83 o 
  13   3   9        0.68       11.27      3.19 o 
   0   4   9        8.57        1.02      0.98 o 
   1   4   9      373.10      488.77      4.33 o 
   2   4   9       92.43      117.72      2.00 o 
   3   4   9      832.99     1014.26      7.98 o 
   4   4   9      293.62      252.73      4.67 o 
   5   4   9       37.73       43.54      2.65 o 
   6   4   9       16.60       17.49      2.22 o 
   7   4   9        0.48        0.36      2.00 o 
   8   4   9       33.27       19.84      3.13 o 
   9   4   9        0.09        2.20      2.58 o 
  10   4   9      374.13      336.36      9.27 o 
  11   4   9        1.59        5.69      3.02 o 
  12   4   9       24.85       25.80      4.14 o 
  13   4   9        1.99       12.77      3.56 o 
   1   5   9       72.47       48.43      1.47 o 
   2   5   9     2578.12     2517.38     16.28 o 
   3   5   9      100.59      129.46      2.77 o 
   4   5   9       29.17       36.02      2.11 o 
   5   5   9      292.24      318.20      6.61 o 
   6   5   9       40.21       30.50      2.80 o 
   7   5   9       26.66       20.85      3.23 o 
   8   5   9       58.16       24.10      3.48 o 
   9   5   9      339.39      341.43      9.38 o 
  10   5   9      191.61      155.14      7.30 o 
  11   5   9        0.94        5.09      3.56 o 
  12   5   9        0.63        4.47      3.43 o 
  13   5   9       20.61       27.16      4.65 o 
   0   6   9      929.39     1027.21     10.62 o 
   1   6   9      257.71      220.56      2.97 o 
   2   6   9       10.09       15.94      1.25 o 
   3   6   9      623.42      693.51      6.73 o 
   4   6   9      616.64      755.15      9.05 o 
   5   6   9      376.15      380.01      7.01 o 
   6   6   9       23.63       10.69      2.45 o 
   7   6   9        5.65        7.89      2.79 o 
   8   6   9        0.21        0.64      2.76 o 
   9   6   9        0.29        4.55      3.10 o 
  10   6   9        0.48        0.61      2.89 o 
  11   6   9       31.11       26.42      4.17 o 
  12   6   9        1.13        4.30      3.29 o 
  13   6   9        8.52        8.81      3.87 o 
   1   7   9      593.44      602.88      5.29 o 
   2   7   9       24.92       40.20      2.10 o 
   3   7   9     1498.00     1526.06     12.06 o 
   4   7   9      209.38      194.13      3.64 o 
   5   7   9      565.49      581.97      9.13 o 
   6   7   9        1.50        2.42      2.39 o 
   7   7   9      261.09      266.78      7.68 o 
   8   7   9      102.67       92.96      5.72 o 
   9   7   9      189.29      171.96      7.42 o 
  10   7   9       33.35       17.85      3.90 o 
  11   7   9        0.01       -1.11      3.21 o 
  12   7   9      103.59       92.34      6.77 o 
   0   8   9      171.09      127.83      3.37 o 
   1   8   9      775.61      725.38      6.49 o 
   2   8   9      497.14      538.40      6.11 o 
   3   8   9     3583.29     3599.71     24.16 o 
   4   8   9       70.42       51.59      2.24 o 
   5   8   9      904.19      962.22     13.38 o 
   6   8   9      791.04      702.35     12.94 o 
   7   8   9      816.03      680.44     12.98 o 
   8   8   9      124.53      105.82      6.20 o 
   9   8   9        0.74        1.24      2.90 o 
  10   8   9        2.90        2.40      3.26 o 
  11   8   9       60.68       61.65      5.62 o 
  12   8   9      116.81      126.62      7.74 o 
   1   9   9       26.87        8.43      1.18 o 
   2   9   9        3.11        1.48      1.12 o 
   3   9   9      103.16      107.21      2.75 o 
   4   9   9      143.07       95.59      3.53 o 
   5   9   9      352.76      379.05      8.34 o 
   6   9   9      198.94      175.64      7.42 o 
   7   9   9      479.98      388.08      9.36 o 
   8   9   9       19.92       17.21      4.04 o 
   9   9   9       23.08       12.04      3.52 o 
  10   9   9      274.65      292.89     10.42 o 
  11   9   9      302.49      314.23     11.64 o 
  12   9   9      290.40      298.44     11.51 o 
   0  10   9      259.38      227.26      4.91 o 
   1  10   9       27.49       15.25      1.37 o 
   2  10   9      222.38      221.84      4.00 o 
   3  10   9       88.20      130.45      3.42 o 
   4  10   9       39.85       76.38      3.17 o 
   5  10   9        0.02        2.65      2.43 o 
   6  10   9       29.40       14.49      3.16 o 
   7  10   9        9.44       18.68      3.45 o 
   8  10   9       14.61        9.58      3.44 o 
   9  10   9       32.22       25.93      4.19 o 
  10  10   9       53.16       68.36      6.67 o 
  11  10   9        1.55        4.12      3.74 o 
  12  10   9       84.02       79.44      6.98 o 
   1  11   9       15.63       15.11      1.62 o 
   2  11   9      103.41       93.21      2.64 o 
   3  11   9       27.38       22.00      2.02 o 
   4  11   9      581.16      590.85      8.92 o 
   5  11   9      109.11      105.69      5.24 o 
   6  11   9       91.57       83.23      4.94 o 
   7  11   9        0.00        3.56      2.90 o 
   8  11   9      106.47      106.58      6.53 o 
   9  11   9       67.79       72.05      6.96 o 
  10  11   9      289.06      266.76     14.91 o 
  11  11   9       80.77       67.98      6.76 o 
   0  12   9       64.00       45.04      3.72 o 
   1  12   9       96.04       92.73      3.16 o 
   2  12   9      236.95      273.44      4.57 o 
   3  12   9       83.37       71.38      2.98 o 
   4  12   9      205.69      148.81      4.68 o 
   5  12   9        0.17        9.50      2.98 o 
   6  12   9        5.51        8.87      3.00 o 
   7  12   9      180.76      199.02      7.71 o 
   8  12   9       28.90       31.40      5.14 o 
   9  12   9       27.22       27.88      4.81 o 
  10  12   9      177.06      197.51     10.95 o 
  11  12   9        1.61        8.74      3.91 o 
   1  13   9     1563.85     1459.29     15.03 o 
   2  13   9        0.17       -0.53      1.48 o 
   3  13   9       72.69       76.39      3.84 o 
   4  13   9      579.25      484.33      8.77 o 
   5  13   9      447.87      439.73     10.77 o 
   6  13   9        0.07       -1.16      2.58 o 
   7  13   9        6.08        8.53      3.25 o 
   8  13   9      575.27      605.71     16.28 o 
   9  13   9        2.91        3.26      4.12 o 
  10  13   9       97.15      100.76      8.58 o 
   0  14   9       64.20       54.77      4.83 o 
   1  14   9       67.10       60.01      3.16 o 
   2  14   9       11.68        3.70      1.78 o 
   3  14   9      327.12      284.82      6.10 o 
   4  14   9      299.91      285.30      6.88 o 
   5  14   9      208.50      204.48      7.99 o 
   6  14   9        0.36        4.90      3.12 o 
   7  14   9       47.39       55.62      5.42 o 
   8  14   9      222.98      208.04     11.37 o 
   9  14   9       41.35       26.75      6.00 o 
  10  14   9        2.25        6.65      4.00 o 
   1  15   9       58.15       48.44      3.14 o 
   2  15   9      138.08      138.16      4.18 o 
   3  15   9       61.64       67.15      4.12 o 
   4  15   9       12.02        9.01      2.62 o 
   5  15   9      233.61      202.44      7.02 o 
   6  15   9        2.25        0.49      3.55 o 
   7  15   9       77.15       85.77      6.72 o 
   8  15   9        3.10        3.87      4.33 o 
   9  15   9       20.84       22.79      5.76 o 
   0  16   9      378.99      363.37      9.50 o 
   1  16   9        2.47        0.29      2.01 o 
   2  16   9      223.54      215.25      5.30 o 
   3  16   9       14.01       17.70      2.92 o 
   4  16   9        6.13        2.66      2.84 o 
   5  16   9      294.73      266.40      9.10 o 
   6  16   9       68.12       67.58      8.40 o 
   7  16   9       15.10       12.49      4.21 o 
   8  16   9        0.39        6.03      4.50 o 
   9  16   9      482.72      466.88     36.90 o 
   1  17   9       51.62       49.14      3.84 o 
   2  17   9      120.03      124.44      4.79 o 
   3  17   9       44.05       39.50      4.31 o 
   4  17   9        2.44        9.00      3.78 o 
   5  17   9       12.93       15.46      4.28 o 
   6  17   9       76.43       76.73      7.69 o 
   7  17   9       98.61      102.73      8.03 o 
   8  17   9       26.20       30.87      5.98 o 
   0  18   9      491.28      405.65     13.67 o 
   1  18   9      268.62      262.55      6.02 o 
   2  18   9      152.33      120.42      4.88 o 
   3  18   9      100.51       80.48      5.49 o 
   4  18   9        1.65        8.57      3.87 o 
   5  18   9        7.96        4.73      4.13 o 
   6  18   9       17.88       13.64      6.28 o 
   7  18   9       49.11       64.19      7.08 o 
   1  19   9        0.04        0.30      2.16 o 
   2  19   9        7.86       18.52      3.73 o 
   3  19   9       39.32       29.67      4.23 o 
   4  19   9       47.70       54.81      5.94 o 
   5  19   9      168.29      192.80     10.41 o 
   6  19   9       46.81       59.41      8.26 o 
   0  20   9       81.29       66.52      6.82 o 
   1  20   9       64.81       68.43      3.66 o 
   2  20   9        0.12        3.46      2.76 o 
   3  20   9      153.23      144.59      6.97 o 
   4  20   9        0.28       10.67      4.20 o 
   1  21   9        2.64       12.86      2.66 o 
   0   0  10     4908.92     5086.94     60.79 o 
   1   0  10    17840.50    19711.80    163.74 o 
   2   0  10     1022.96     1394.32     16.43 o 
   3   0  10     3948.64     3694.82     38.53 o 
   4   0  10        0.10        2.20      1.98 o 
   5   0  10      234.30      250.43      7.56 o 
   6   0  10      858.69      835.76     16.10 o 
   7   0  10        0.47        0.75      2.47 o 
   8   0  10     1046.58      898.11     20.42 o 
   9   0  10       17.82       13.70      5.02 o 
  10   0  10       61.68       42.72      5.59 o 
  11   0  10       65.69      104.19      7.97 o 
  12   0  10      479.38      452.12     32.78 o 
  13   0  10       17.23       17.14      5.45 o 
   1   1  10        8.05       16.38      1.23 o 
   2   1  10     8687.11     9357.96     56.62 o 
   3   1  10       66.65       44.94      1.97 o 
   4   1  10      200.70      244.43      4.18 o 
   5   1  10      912.22      812.12     10.66 o 
   6   1  10       22.52       18.53      2.89 o 
   7   1  10      351.46      358.10      7.99 o 
   8   1  10       29.20       24.23      2.83 o 
   9   1  10       11.73       20.69      3.03 o 
  10   1  10        0.55       -1.05      2.33 o 
  11   1  10       12.48        7.14      2.96 o 
  12   1  10       93.33       79.84      5.73 o 
  13   1  10       20.31       13.45      3.78 o 
   0   2  10      943.02     1172.38     13.08 o 
   1   2  10     7567.52     8961.06     49.26 o 
   2   2  10     1128.06     1128.35      8.49 o 
   3   2  10     1305.37     1308.24     10.84 o 
   4   2  10        0.64        5.81      1.38 o 
   5   2  10      328.12      340.81      6.13 o 
   6   2  10      348.44      337.49      7.58 o 
   7   2  10       27.03       31.08      3.26 o 
   8   2  10        0.87        3.03      2.31 o 
   9   2  10      192.66      157.32      6.36 o 
  10   2  10       60.91       41.07      4.09 o 
  11   2  10       57.85       75.93      5.76 o 
  12   2  10      202.08      177.94      7.30 o 
  13   2  10        9.23       19.64      4.00 o 
   1   3  10     1120.90     1320.10      9.22 o 
   2   3  10        7.63        6.63      0.89 o 
   3   3  10     1754.17     1971.39     15.26 o 
   4   3  10       13.26        9.18      1.52 o 
   5   3  10      553.08      478.69      7.65 o 
   6   3  10      203.83      239.49      6.01 o 
   7   3  10      366.34      337.74      7.92 o 
   8   3  10      553.61      518.01     11.32 o 
   9   3  10       83.25       90.81      5.22 o 
  10   3  10      226.44      203.47      8.27 o 
  11   3  10       86.49       92.69      5.65 o 
  12   3  10        0.51        2.50      2.90 o 
  13   3  10        0.08        5.74      3.00 o 
   0   4  10      151.96      110.67      3.14 o 
   1   4  10        1.12        8.41      0.93 o 
   2   4  10       64.57      101.38      2.11 o 
   3   4  10       39.87       51.14      1.82 o 
   4   4  10     1048.58     1011.59     11.33 o 
   5   4  10      359.12      258.93      5.91 o 
   6   4  10      708.72      667.45     10.69 o 
   7   4  10       94.67       84.33      6.21 o 
   8   4  10       23.59       37.23      3.93 o 
   9   4  10       29.67       27.01      3.75 o 
  10   4  10       13.56       11.58      3.93 o 
  11   4  10        3.53        7.81      3.34 o 
  12   4  10      112.35       84.87      6.39 o 
  13   4  10      124.36      128.70      6.88 o 
   1   5  10     2674.61     2817.78     17.37 o 
   2   5  10       10.12       34.76      1.64 o 
   3   5  10      172.16      227.50      3.47 o 
   4   5  10     2736.12     3001.11     25.62 o 
   5   5  10     1552.95     1627.17     19.04 o 
   6   5  10       99.79      121.74      4.57 o 
   7   5  10      103.16      113.09      5.80 o 
   8   5  10       39.28       30.47      3.88 o 
   9   5  10       54.23       61.59      4.91 o 
  10   5  10      213.46      216.84     10.71 o 
  11   5  10      145.22      124.74      6.67 o 
  12   5  10      161.54      164.51      8.51 o 
  13   5  10        0.03        3.69      3.49 o 
   0   6  10     3841.29     4139.27     31.84 o 
   1   6  10       50.61       36.57      1.48 o 
   2   6  10     1290.96     1333.80     10.40 o 
   3   6  10      115.69      157.85      3.01 o 
   4   6  10     3541.13     3544.06     28.12 o 
   5   6  10      572.62      581.71      9.19 o 
   6   6  10      270.74      184.33      6.00 o 
   7   6  10       40.72       29.24      3.87 o 
   8   6  10       13.43       21.11      3.69 o 
   9   6  10       70.23       68.00      5.23 o 
  10   6  10       53.27       49.73      5.04 o 
  11   6  10        8.38        7.47      3.41 o 
  12   6  10      112.31      111.02      7.60 o 
  13   6  10      198.61      210.58     19.81 o 
   1   7  10      104.00      105.01      2.28 o 
   2   7  10        6.61        0.00      1.04 o 
   3   7  10       56.34       42.88      1.88 o 
   4   7  10      321.86      320.76      4.99 o 
   5   7  10       19.77        6.66      2.19 o 
   6   7  10      906.00      767.14     13.48 o 
   7   7  10       60.82       56.17      4.82 o 
   8   7  10       23.67       14.01      4.14 o 
   9   7  10       54.13       44.70      4.88 o 
  10   7  10        1.58        6.16      3.28 o 
  11   7  10      107.13      119.72      7.44 o 
  12   7  10       84.86       87.78      7.26 o 
   0   8  10        0.52        4.14      1.38 o 
   1   8  10      669.33      682.96      6.35 o 
   2   8  10      220.69      224.18      3.99 o 
   3   8  10      136.30      132.37      2.98 o 
   4   8  10      719.16      793.98      9.41 o 
   5   8  10      393.75      427.16      9.76 o 
   6   8  10       13.16        3.78      2.65 o 
   7   8  10        0.16        3.73      2.97 o 
   8   8  10      106.78      121.64      6.73 o 
   9   8  10      157.86      176.93      7.85 o 
  10   8  10        9.92        4.98      3.21 o 
  11   8  10       95.25      100.14      8.20 o 
  12   8  10      247.63      266.14     10.70 o 
   1   9  10       16.31       14.85      1.43 o 
   2   9  10       29.15       26.23      1.89 o 
   3   9  10       27.34       32.40      1.93 o 
   4   9  10      850.69      863.66     10.90 o 
   5   9  10      833.86      779.64     14.18 o 
   6   9  10      783.54      756.45     13.41 o 
   7   9  10      675.42      692.22     14.15 o 
   8   9  10      102.58       87.83      7.46 o 
   9   9  10       35.36       18.14      3.85 o 
  10   9  10      103.84      113.96      6.79 o 
  11   9  10        8.22       10.64      4.07 o 
  12   9  10       10.31       18.03      4.16 o 
   0  10  10     1537.44     1527.43     17.22 o 
   1  10  10        3.49        4.14      1.39 o 
   2  10  10       24.22       20.73      1.73 o 
   3  10  10      649.21      587.80      7.06 o 
   4  10  10     1809.49     1566.42     16.20 o 
   5  10  10      423.09      424.51      9.24 o 
   6  10  10      314.28      315.00      8.58 o 
   7  10  10      393.94      389.56      9.77 o 
   8  10  10       33.66       21.67      4.79 o 
   9  10  10        0.83        1.34      3.25 o 
  10  10  10      218.73      203.80     10.16 o 
  11  10  10      354.10      367.35     20.12 o 
   1  11  10        7.25        9.57      1.65 o 
   2  11  10      667.25      632.04      8.36 o 
   3  11  10       62.96       59.11      2.62 o 
   4  11  10      763.51      530.02      8.17 o 
   5  11  10      134.28      143.99      5.96 o 
   6  11  10       91.31       60.44      4.49 o 
   7  11  10       21.54       34.82      4.23 o 
   8  11  10        0.07        2.38      3.19 o 
   9  11  10        2.19        3.71      3.47 o 
  10  11  10      106.63      134.68      8.85 o 
  11  11  10      312.31      345.34     12.94 o 
   0  12  10       13.12       25.66      3.24 o 
   1  12  10      100.48       97.26      3.44 o 
   2  12  10       34.46       23.00      2.03 o 
   3  12  10       31.96       32.05      2.45 o 
   4  12  10      783.08      622.29     10.64 o 
   5  12  10        4.19        3.93      2.66 o 
   6  12  10      553.05      591.22     11.94 o 
   7  12  10      433.16      433.75     12.01 o 
   8  12  10       99.20      124.24      7.32 o 
   9  12  10       20.72       18.61      5.02 o 
  10  12  10      189.52      193.99     10.64 o 
  11  12  10      194.18      194.42     12.34 o 
   1  13  10        5.42        0.81      2.48 o 
   2  13  10       63.69       70.31      3.77 o 
   3  13  10       14.53       14.14      2.12 o 
   4  13  10        8.56        2.88      1.98 o 
   5  13  10       78.32       73.24      5.14 o 
   6  13  10       20.20       20.79      3.73 o 
   7  13  10      619.77      579.69     13.04 o 
   8  13  10       72.71       55.75      6.28 o 
   9  13  10      145.11      199.48     11.02 o 
  10  13  10      312.80      358.30     14.44 o 
   0  14  10      215.97      207.69      7.93 o 
   1  14  10       14.39       15.28      2.30 o 
   2  14  10      866.27      794.77     11.29 o 
   3  14  10      437.21      425.29      7.71 o 
   4  14  10      166.39      164.09      5.36 o 
   5  14  10       42.76       28.91      3.76 o 
   6  14  10       46.53       40.14      5.68 o 
   7  14  10      403.63      382.99     11.98 o 
   8  14  10       75.15       99.15      7.85 o 
   9  14  10      836.41      808.32     21.80 o 
  10  14  10       19.31       35.57      5.49 o 
   1  15  10      274.43      229.57      5.58 o 
   2  15  10      390.72      341.08      6.52 o 
   3  15  10        0.28        1.14      2.22 o 
   4  15  10       96.54       98.06      4.74 o 
   5  15  10      128.91      119.31      6.01 o 
   6  15  10       16.62       22.48      4.38 o 
   7  15  10        3.96        6.72      3.89 o 
   8  15  10      580.71      655.43     19.70 o 
   9  15  10        0.61        3.64      6.44 o 
   0  16  10      122.30      127.62      6.07 o 
   1  16  10       29.21       43.48      3.28 o 
   2  16  10      221.10      192.75      5.03 o 
   3  16  10      120.81      121.37      4.99 o 
   4  16  10      132.53      114.11      6.12 o 
   5  16  10       16.15       14.05      3.85 o 
   6  16  10      191.51      200.86     10.47 o 
   7  16  10       57.18       34.63      5.89 o 
   8  16  10      381.83      364.35     15.20 o 
   1  17  10       94.77       97.54      4.20 o 
   2  17  10        0.24        4.58      2.81 o 
   3  17  10       30.96       30.04      4.10 o 
   4  17  10        0.66       -0.58      3.49 o 
   5  17  10       22.02       26.66      5.03 o 
   6  17  10      335.73      380.72     13.86 o 
   7  17  10       48.70       48.04      6.46 o 
   0  18  10       35.47       27.57      4.14 o 
   1  18  10      250.25      265.28      6.09 o 
   2  18  10       34.64       18.25      3.45 o 
   3  18  10       27.40       45.30      4.77 o 
   4  18  10        1.80        4.24      3.81 o 
   5  18  10       51.74       50.76      6.14 o 
   6  18  10      251.68      307.43     15.68 o 
   1  19  10        0.71        2.93      2.21 o 
   2  19  10        0.05        6.91      3.01 o 
   3  19  10        2.16        6.41      3.53 o 
   4  19  10      102.48      118.93      7.69 o 
   5  19  10       10.77       22.17      5.03 o 
   0  20  10      214.45      212.84      8.17 o 
   1  20  10       93.55       91.45      4.53 o 
   2  20  10      113.71      126.07      6.16 o 
   3  20  10      112.82      120.53      6.54 o 
   4  20  10      333.74      322.46     25.47 o 
   1   1  11     1102.42     1136.79      8.97 o 
   2   1  11      197.20      216.67      3.83 o 
   3   1  11      256.32      275.63      3.92 o 
   4   1  11       84.77       94.06      3.88 o 
   5   1  11      255.24      234.26      4.99 o 
   6   1  11       75.64       63.39      3.67 o 
   7   1  11      488.56      507.83      9.55 o 
   8   1  11     1066.01     1073.15     15.98 o 
   9   1  11      102.02      111.89      5.32 o 
  10   1  11      633.07      524.32     14.61 o 
  11   1  11       38.87       36.68      4.30 o 
  12   1  11        8.78        9.29      3.50 o 
  13   1  11        6.82        3.93      3.32 o 
   0   2  11    21712.95    24634.10    210.00 o 
   1   2  11      185.77      239.80      5.40 o 
   2   2  11     1051.84     1332.93     10.28 o 
   3   2  11     2149.39     2290.87     17.42 o 
   4   2  11      250.01      256.32      4.62 o 
   5   2  11      379.31      415.31      8.52 o 
   6   2  11       12.09       15.37      2.71 o 
   7   2  11        2.27       -1.94      2.06 o 
   8   2  11      851.79      783.30     14.01 o 
   9   2  11      352.97      322.07     11.40 o 
  10   2  11      273.93      267.58      8.01 o 
  11   2  11       49.12       53.19      4.48 o 
  12   2  11       12.96        5.64      4.18 o 
  13   2  11        1.19        7.04      3.42 o 
   1   3  11       33.43       31.06      1.39 o 
   2   3  11      763.08     1012.47      8.31 o 
   3   3  11     1371.55     1377.62     11.98 o 
   4   3  11      866.42      757.29      9.36 o 
   5   3  11       89.15      110.24      4.32 o 
   6   3  11      756.21      791.32     13.91 o 
   7   3  11        0.00       -1.15      2.11 o 
   8   3  11        0.13        0.40      2.84 o 
   9   3  11       12.89       16.97      3.59 o 
  10   3  11      262.27      201.71      7.74 o 
  11   3  11        7.59        9.83      3.14 o 
  12   3  11       59.24       54.33      4.90 o 
  13   3  11        2.13        2.53      3.21 o 
   0   4  11      776.90      672.21      8.47 o 
   1   4  11     1242.77     1406.59      9.77 o 
   2   4  11      275.03      360.18      4.26 o 
   3   4  11     1873.93     1849.71     14.83 o 
   4   4  11     1387.50     1213.96     13.21 o 
   5   4  11        8.45       11.40      2.20 o 
   6   4  11       63.86       66.73      4.11 o 
   7   4  11     1202.97     1121.77     18.78 o 
   8   4  11     1290.35     1111.23     19.52 o 
   9   4  11       25.82       28.77      4.05 o 
  10   4  11      125.99      141.89      6.90 o 
  11   4  11        0.47       -1.86      3.12 o 
  12   4  11        0.77        7.46      3.66 o 
  13   4  11       29.99       23.14      3.85 o 
   1   5  11      550.69      538.89      5.19 o 
   2   5  11       63.77      123.36      2.51 o 
   3   5  11     2279.80     2416.13     17.86 o 
   4   5  11      244.19      266.00      4.49 o 
   5   5  11      308.24      294.31      8.57 o 
   6   5  11       22.25        8.80      2.53 o 
   7   5  11        5.98        4.13      2.84 o 
   8   5  11      280.48      232.91      8.16 o 
   9   5  11       40.28       40.60      4.69 o 
  10   5  11       36.75       46.43      4.85 o 
  11   5  11       27.72       20.02      4.36 o 
  12   5  11       11.67       12.18      4.08 o 
   0   6  11        4.51        2.86      1.39 o 
   1   6  11       14.06        6.07      1.07 o 
   2   6  11     4756.58     4728.05     30.33 o 
   3   6  11      995.74     1095.85      9.97 o 
   4   6  11        3.84        4.31      1.31 o 
   5   6  11      743.50      729.52     10.77 o 
   6   6  11       58.60       47.88      3.97 o 
   7   6  11      153.08      112.34      6.18 o 
   8   6  11      408.25      316.39      9.64 o 
   9   6  11       71.22       76.33      5.71 o 
  10   6  11     1316.73     1282.71     22.37 o 
  11   6  11      187.42      176.80      8.54 o 
  12   6  11       25.94       30.60      9.27 o 
   1   7  11      249.90      272.93      3.85 o 
   2   7  11      420.12      345.25      4.77 o 
   3   7  11      921.38      925.06      9.04 o 
   4   7  11       67.87       67.20      3.03 o 
   5   7  11     1776.71     1676.93     20.34 o 
   6   7  11       91.83       69.52      4.59 o 
   7   7  11       86.65       78.13      5.54 o 
   8   7  11      408.98      380.21     14.09 o 
   9   7  11      159.88      149.90      9.35 o 
  10   7  11       81.50       85.60      6.97 o 
  11   7  11      284.27      278.34     10.65 o 
  12   7  11       45.30       48.83      7.75 o 
   0   8  11        1.89        4.62      1.54 o 
   1   8  11       37.70       25.37      1.74 o 
   2   8  11        0.02        0.24      1.21 o 
   3   8  11      129.08      164.32      3.60 o 
   4   8  11       97.78      100.73      3.16 o 
   5   8  11        1.53        5.20      2.77 o 
   6   8  11     1131.74      969.65     16.27 o 
   7   8  11      419.11      421.81     11.44 o 
   8   8  11      148.33      119.19      6.75 o 
   9   8  11       19.85       19.07      4.19 o 
  10   8  11       67.96       52.02      5.54 o 
  11   8  11       60.00       64.93      5.99 o 
  12   8  11        2.24        8.48      3.67 o 
   1   9  11      243.56      190.52      3.67 o 
   2   9  11      710.26      780.51      8.43 o 
   3   9  11        1.85        0.08      1.32 o 
   4   9  11       91.34       88.24      3.47 o 
   5   9  11     1159.96     1004.95     15.85 o 
   6   9  11       14.01        4.66      2.86 o 
   7   9  11      179.69      220.76      9.20 o 
   8   9  11      641.24      608.66     13.74 o 
   9   9  11        8.12        9.98      3.48 o 
  10   9  11       39.50       40.48      5.97 o 
  11   9  11       26.24       37.52      5.32 o 
  12   9  11     1075.22     1085.43     23.84 o 
   0  10  11     1948.52     1863.84     21.02 o 
   1  10  11      133.76      145.68      3.53 o 
   2  10  11      569.02      546.70      6.55 o 
   3  10  11       15.02       34.67      2.21 o 
   4  10  11      381.43      381.97      6.78 o 
   5  10  11      167.47      201.26      8.59 o 
   6  10  11       50.91       53.60      4.53 o 
   7  10  11      265.32      258.49      9.03 o 
   8  10  11      552.85      589.20     16.62 o 
   9  10  11        3.10        6.57      3.56 o 
  10  10  11        9.25       14.54      4.03 o 
  11  10  11      117.58      127.98      8.63 o 
   1  11  11      299.60      311.29      5.27 o 
   2  11  11        0.01        0.66      1.41 o 
   3  11  11        0.67        4.38      1.73 o 
   4  11  11       59.00       58.73      3.24 o 
   5  11  11      237.81      215.51      7.07 o 
   6  11  11      140.74      176.60      7.16 o 
   7  11  11       79.94       92.31      6.31 o 
   8  11  11       21.50       23.59      4.36 o 
   9  11  11        2.89        6.31      3.60 o 
  10  11  11      318.85      400.07     14.16 o 
  11  11  11       26.91       39.50      6.36 o 
   0  12  11      108.85      113.93      5.51 o 
   1  12  11      123.42      109.42      5.37 o 
   2  12  11      154.35      147.63      3.97 o 
   3  12  11      161.74      154.32      4.38 o 
   4  12  11      107.87      109.99      4.32 o 
   5  12  11       12.93        9.22      3.08 o 
   6  12  11      480.85      401.15      9.92 o 
   7  12  11        0.67        3.17      3.39 o 
   8  12  11       50.58       30.41      4.73 o 
   9  12  11       10.63       10.65      4.71 o 
  10  12  11      237.05      274.50     12.58 o 
   1  13  11      238.09      232.84      7.98 o 
   2  13  11       29.38       20.32      2.54 o 
   3  13  11      108.46      102.07      4.07 o 
   4  13  11       51.40       49.82      3.28 o 
   5  13  11       70.12       69.94      4.75 o 
   6  13  11      231.71      200.27      7.91 o 
   7  13  11       20.80       21.80      4.56 o 
   8  13  11      208.40      204.46     13.67 o 
   9  13  11      421.11      464.35     15.97 o 
  10  13  11       56.75       61.65      7.25 o 
   0  14  11      620.33      586.51     19.11 o 
   1  14  11       73.18       72.84      3.50 o 
   2  14  11      635.74      554.39      8.53 o 
   3  14  11       12.23        8.55      2.26 o 
   4  14  11        7.73        8.85      2.57 o 
   5  14  11       40.68       34.20      4.41 o 
   6  14  11       23.02       18.55      3.76 o 
   7  14  11        9.78        7.53      4.50 o 
   8  14  11      222.21      234.15     18.09 o 
   9  14  11      606.77      728.79     20.90 o 
   1  15  11        3.76        9.35      2.36 o 
   2  15  11      730.61      668.73     10.50 o 
   3  15  11       16.85       12.37      2.56 o 
   4  15  11       24.51       21.19      3.08 o 
   5  15  11        2.15        3.14      3.00 o 
   6  15  11        0.64        3.80      3.50 o 
   7  15  11        0.33        3.32      3.99 o 
   8  15  11      187.47      205.77     12.02 o 
   9  15  11      197.32      213.47     12.25 o 
   0  16  11     1290.22     1168.66     21.36 o 
   1  16  11       18.40       16.50      2.60 o 
   2  16  11      107.84       97.45      5.08 o 
   3  16  11       25.19       20.09      3.04 o 
   4  16  11       88.17       65.94      5.24 o 
   5  16  11        0.03        4.61      3.23 o 
   6  16  11       54.58       87.77      8.00 o 
   7  16  11       91.71       84.30      9.30 o 
   8  16  11      589.98      572.99     19.22 o 
   1  17  11       14.92       20.10      2.82 o 
   2  17  11      262.99      244.43      7.40 o 
   3  17  11      251.54      224.50      8.05 o 
   4  17  11      149.98      139.32      7.47 o 
   5  17  11       56.08       60.50      6.37 o 
   6  17  11      137.83      117.53      8.98 o 
   7  17  11       61.47       87.59      8.26 o 
   0  18  11     1257.09     1278.00     35.55 o 
   1  18  11       13.06       13.01      2.65 o 
   2  18  11       15.65       17.19      3.39 o 
   3  18  11       32.75       28.60      4.17 o 
   4  18  11       58.22       63.09      6.19 o 
   5  18  11       55.04       51.71      6.07 o 
   6  18  11       86.18      114.21     10.91 o 
   1  19  11        9.26       18.40      2.69 o 
   2  19  11      206.94      199.20      7.06 o 
   3  19  11       31.80       41.35      4.63 o 
   4  19  11       12.87       18.93      5.20 o 
   5  19  11      102.40       98.82      7.97 o 
   0  20  11        1.93       10.85      5.21 o 
   1  20  11       19.17       15.71      3.05 o 
   2  20  11      174.99      185.63      7.13 o 
   3  20  11        5.31       10.41      4.39 o 
   0   0  12     4456.94     4980.37     60.61 o 
   1   0  12        3.85       10.40      2.81 o 
   2   0  12        0.50        7.06      1.68 o 
   3   0  12     4578.55     4684.74     52.07 o 
   4   0  12      312.23      364.58     11.20 o 
   5   0  12     1075.73     1106.87     19.08 o 
   6   0  12     5563.05     5211.26     75.75 o 
   7   0  12     4098.94     3892.71     60.01 o 
   8   0  12       25.31       30.07      6.00 o 
   9   0  12     1055.04      916.97     24.12 o 
  10   0  12        9.62        6.49      4.45 o 
  11   0  12       19.66       27.61      6.92 o 
  12   0  12        5.95       19.79      8.76 o 
  13   0  12       15.45       17.97      6.20 o 
   1   1  12       84.70      111.39      2.47 o 
   2   1  12     1319.29     1311.26     11.73 o 
   3   1  12      232.56      318.99      5.09 o 
   4   1  12      174.32      166.23      5.41 o 
   5   1  12        5.86        6.03      1.98 o 
   6   1  12      490.20      490.07      9.38 o 
   7   1  12      326.89      275.08      7.14 o 
   8   1  12      110.72      114.44      5.27 o 
   9   1  12      149.67      154.69      6.90 o 
  10   1  12       46.55       57.46      4.98 o 
  11   1  12      470.30      431.88     11.54 o 
  12   1  12      128.38      130.32     10.03 o 
  13   1  12      116.47       89.69      6.71 o 
   0   2  12      717.17      704.26     11.10 o 
   1   2  12       46.66       37.71      1.65 o 
   2   2  12      328.44      324.16      4.70 o 
   3   2  12     1987.62     1882.43     15.08 o 
   4   2  12       98.72      118.79      3.70 o 
   5   2  12      394.73      412.96      7.63 o 
   6   2  12      904.19      835.64     12.88 o 
   7   2  12      643.05      591.65     10.72 o 
   8   2  12      195.22      213.09      6.86 o 
   9   2  12      897.50      815.68     15.66 o 
  10   2  12      127.36      114.57      5.90 o 
  11   2  12      158.30      142.56      7.02 o 
  12   2  12      618.57      584.26     24.10 o 
  13   2  12        0.43        7.63      3.73 o 
   1   3  12     1366.00     1309.35     10.04 o 
   2   3  12      937.60      844.47      7.99 o 
   3   3  12     1903.91     1917.98     15.39 o 
   4   3  12     2324.20     2182.10     20.45 o 
   5   3  12      529.61      469.18      8.70 o 
   6   3  12     1526.26     1553.17     20.77 o 
   7   3  12      942.26      903.20     15.43 o 
   8   3  12      921.71      792.56     15.54 o 
   9   3  12      341.10      351.88     10.14 o 
  10   3  12      125.78      139.37      6.47 o 
  11   3  12      154.23      161.40      7.31 o 
  12   3  12        8.33        8.40      3.43 o 
  13   3  12       15.61       31.46      4.83 o 
   0   4  12       45.99       40.09      2.35 o 
   1   4  12      773.53      818.88      7.43 o 
   2   4  12      148.06      201.14      3.21 o 
   3   4  12        6.62       24.25      1.70 o 
   4   4  12     2287.88     2269.87     20.49 o 
   5   4  12      793.44      763.06     11.68 o 
   6   4  12       61.18       68.80      5.14 o 
   7   4  12      219.22      195.19     10.17 o 
   8   4  12        2.06       -1.35      3.50 o 
   9   4  12      977.35      880.64     17.11 o 
  10   4  12      367.34      320.11     10.13 o 
  11   4  12       34.79       27.95      4.70 o 
  12   4  12      108.19       65.47      6.09 o 
   1   5  12        0.04        6.23      1.10 o 
   2   5  12      718.17      772.24      7.22 o 
   3   5  12     1413.61     1310.81     11.72 o 
   4   5  12      314.34      307.18      5.99 o 
   5   5  12     1234.19     1141.01     15.65 o 
   6   5  12      190.94      177.34      6.61 o 
   7   5  12       77.02       72.22      5.28 o 
   8   5  12       41.42       39.27      4.59 o 
   9   5  12      922.85      915.83     17.82 o 
  10   5  12      206.48      217.10      8.72 o 
  11   5  12        1.09        3.07      3.61 o 
  12   5  12        5.44        4.62      3.46 o 
   0   6  12      185.04      145.91      4.04 o 
   1   6  12      208.81      214.38      3.50 o 
   2   6  12      533.88      529.92      5.73 o 
   3   6  12      991.44      839.38      8.69 o 
   4   6  12      411.02      480.76      6.72 o 
   5   6  12      426.41      382.12      7.62 o 
   6   6  12      323.76      248.29      7.69 o 
   7   6  12      157.57      152.98      7.11 o 
   8   6  12        4.96        3.76      3.37 o 
   9   6  12       27.98       25.17      4.20 o 
  10   6  12       16.12       17.73      4.33 o 
  11   6  12      145.96      145.90      9.07 o 
  12   6  12      142.63      159.73      9.32 o 
   1   7  12      607.38      551.25      5.84 o 
   2   7  12      240.24      239.46      4.09 o 
   3   7  12      715.77      664.15      7.62 o 
   4   7  12     1314.15     1313.32     13.34 o 
   5   7  12      842.24      928.20     14.37 o 
   6   7  12      402.13      346.23     10.04 o 
   7   7  12        0.01        5.14      3.19 o 
   8   7  12      109.43       88.67      6.12 o 
   9   7  12       52.17       51.76      5.33 o 
  10   7  12      102.96      122.32      7.36 o 
  11   7  12      978.11      998.09     28.29 o 
  12   7  12      264.33      267.75     11.55 o 
   0   8  12      442.14      411.76      6.95 o 
   1   8  12      783.18      715.12      7.54 o 
   2   8  12      723.14      716.73      7.54 o 
   3   8  12     1686.14     1724.87     14.61 o 
   4   8  12      461.50      448.38      7.04 o 
   5   8  12      686.42      643.18     12.66 o 
   6   8  12      279.94      186.67      7.81 o 
   7   8  12       70.96       51.42      5.27 o 
   8   8  12       14.17        9.65      3.75 o 
   9   8  12       24.21       28.85      4.57 o 
  10   8  12       12.60       16.13      4.57 o 
  11   8  12       76.02       53.57      6.10 o 
  12   8  12      291.39      293.43     11.68 o 
   1   9  12      949.13      891.43      9.07 o 
   2   9  12       12.66       14.81      1.74 o 
   3   9  12      164.38      179.89      4.27 o 
   4   9  12       44.52       64.16      3.17 o 
   5   9  12      265.79      251.21      7.55 o 
   6   9  12      458.08      423.30     10.96 o 
   7   9  12       85.93      107.28      6.38 o 
   8   9  12      254.70      224.45      8.69 o 
   9   9  12        7.87        4.58      3.38 o 
  10   9  12        1.88        4.05      3.57 o 
  11   9  12      252.32      266.13     11.37 o 
   0  10  12     2059.17     1904.15     24.33 o 
   1  10  12     3766.83     3592.72     27.63 o 
   2  10  12      157.74      176.16      4.11 o 
   3  10  12      134.14      137.04      3.75 o 
   4  10  12      515.94      461.31      7.65 o 
   5  10  12      100.60       67.84      5.34 o 
   6  10  12       56.20       51.25      4.57 o 
   7  10  12       22.04       25.75      4.20 o 
   8  10  12       44.30       35.97      5.38 o 
   9  10  12       54.51       56.91      5.61 o 
  10  10  12       73.77       75.45      6.62 o 
  11  10  12        7.64       13.95      4.26 o 
   1  11  12       27.72       21.79      2.20 o 
   2  11  12      479.48      498.62      6.82 o 
   3  11  12      849.88      764.88      9.65 o 
   4  11  12      392.86      330.39      6.75 o 
   5  11  12       83.85       71.97      4.42 o 
   6  11  12      358.82      370.42     10.46 o 
   7  11  12      412.76      409.80     11.70 o 
   8  11  12       31.39       27.71      4.61 o 
   9  11  12       12.90       13.21      4.21 o 
  10  11  12       40.92       40.25      6.05 o 
  11  11  12     1043.91     1077.81     24.77 o 
   0  12  12       82.09       59.27      4.61 o 
   1  12  12     1220.33     1252.08     13.05 o 
   2  12  12       36.84       30.48      3.89 o 
   3  12  12     1935.40     1620.60     16.88 o 
   4  12  12        0.21       -1.34      1.95 o 
   5  12  12        0.47        2.67      2.56 o 
   6  12  12      534.94      476.79     11.59 o 
   7  12  12       19.16       16.01      4.04 o 
   8  12  12       19.31       42.44      5.64 o 
   9  12  12       10.90       14.65      4.95 o 
  10  12  12      637.53      642.52     23.40 o 
   1  13  12      145.68      165.56      4.90 o 
   2  13  12      270.72      274.43      6.06 o 
   3  13  12       86.96      121.69      4.48 o 
   4  13  12      136.38      113.51      4.85 o 
   5  13  12       12.63       13.48      3.21 o 
   6  13  12       38.06       39.01      4.46 o 
   7  13  12       41.30       48.11      5.60 o 
   8  13  12      169.65      190.68      9.13 o 
   9  13  12        0.02        6.76      4.90 o 
  10  13  12       21.74       32.82      5.90 o 
   0  14  12      668.08      624.26     14.06 o 
   1  14  12      763.28      687.01     10.19 o 
   2  14  12      796.40      733.17     10.64 o 
   3  14  12      218.04      185.33      5.42 o 
   4  14  12      562.75      509.68      9.73 o 
   5  14  12      466.27      440.46     11.32 o 
   6  14  12        0.59        5.31      3.20 o 
   7  14  12        4.50        6.33      3.93 o 
   8  14  12       50.26       52.12      7.20 o 
   9  14  12        1.67       11.19      5.27 o 
   1  15  12       30.26       30.99      2.85 o 
   2  15  12      363.52      378.78      7.68 o 
   3  15  12       95.00       89.56      4.33 o 
   4  15  12       68.23       84.45      4.78 o 
   5  15  12      146.08      128.77      6.47 o 
   6  15  12       15.07       18.99      4.63 o 
   7  15  12        0.11        6.64      5.18 o 
   8  15  12      275.17      268.84     13.68 o 
   0  16  12      537.36      512.37     13.16 o 
   1  16  12      140.60      130.85      4.67 o 
   2  16  12       42.81       30.16      3.65 o 
   3  16  12       75.28       79.27      5.50 o 
   4  16  12       89.20       84.37      8.13 o 
   5  16  12      113.09       99.89      6.51 o 
   6  16  12       11.79       23.03      5.61 o 
   7  16  12        1.36        8.11      5.77 o 
   8  16  12      492.01      589.08     23.15 o 
   1  17  12       29.18       30.36      3.16 o 
   2  17  12      251.77      302.33     13.14 o 
   3  17  12        5.86       10.90      4.65 o 
   4  17  12        7.82        9.84      4.16 o 
   5  17  12      130.55      155.79      8.89 o 
   6  17  12      209.16      256.44     19.84 o 
   7  17  12        0.00        5.57      5.49 o 
   0  18  12      385.92      402.07     10.68 o 
   1  18  12       91.02       96.00      4.47 o 
   2  18  12        0.00       -2.28      2.85 o 
   3  18  12       37.33       25.34      4.22 o 
   4  18  12      421.43      408.75     12.51 o 
   5  18  12       25.48       24.30      5.26 o 
   6  18  12      189.45      213.24     21.08 o 
   1  19  12        5.44        7.47      2.77 o 
   2  19  12       18.11       16.73      3.45 o 
   3  19  12       34.75       37.80      4.58 o 
   4  19  12      106.33       99.43      7.34 o 
   0  20  12       59.29       83.48      5.91 o 
   1  20  12       25.33       26.18      4.90 o 
   2  20  12      104.02       99.60      5.52 o 
   1   1  13        0.04        2.58      1.05 o 
   2   1  13       23.87       31.53      1.77 o 
   3   1  13      558.28      591.83      7.58 o 
   4   1  13      282.32      243.35      5.35 o 
   5   1  13     1763.72     1578.39     19.19 o 
   6   1  13      288.34      264.58      7.58 o 
   7   1  13     3524.98     3385.08     40.53 o 
   8   1  13      402.97      413.92     11.85 o 
   9   1  13       24.04       10.24      3.50 o 
  10   1  13      927.67      854.64     17.17 o 
  11   1  13       78.80       86.02      6.67 o 
  12   1  13       76.38       85.71      6.79 o 
   0   2  13     1284.74     1291.05     14.34 o 
   1   2  13      153.15      176.88      3.25 o 
   2   2  13        0.35        3.17      1.12 o 
   3   2  13     1422.36     1347.64     12.97 o 
   4   2  13      119.51      110.13      3.48 o 
   5   2  13     2009.76     1854.36     20.59 o 
   6   2  13     1171.20     1213.12     16.83 o 
   7   2  13      571.61      587.57     12.34 o 
   8   2  13     1900.87     1823.40     25.48 o 
   9   2  13      755.29      695.17     13.90 o 
  10   2  13       18.93       13.85      3.74 o 
  11   2  13       18.87       25.30      4.57 o 
  12   2  13        3.95        4.62      3.54 o 
   1   3  13     2253.71     2246.08     16.37 o 
   2   3  13       85.45       57.93      2.05 o 
   3   3  13     1012.57      977.24      9.25 o 
   4   3  13     1298.58     1195.96     15.62 o 
   5   3  13     3929.33     3567.92     36.26 o 
   6   3  13        2.97       10.14      2.89 o 
   7   3  13      102.15       98.66      5.52 o 
   8   3  13      675.64      673.14     16.00 o 
   9   3  13       29.67       35.40      4.25 o 
  10   3  13        7.39        1.44      3.04 o 
  11   3  13        7.63        7.93      3.49 o 
  12   3  13      109.35      114.17      7.75 o 
   0   4  13       24.31       30.31      2.25 o 
   1   4  13       63.94       59.70      2.25 o 
   2   4  13     1932.00     1851.17     13.55 o 
   3   4  13     2568.33     2365.19     18.69 o 
   4   4  13      807.16      769.30     10.41 o 
   5   4  13     3717.81     3507.97     35.93 o 
   6   4  13      168.27      153.72      6.37 o 
   7   4  13      795.47      710.76     14.79 o 
   8   4  13      204.93      177.18      7.69 o 
   9   4  13      202.20      176.28      7.91 o 
  10   4  13      293.83      294.63     10.10 o 
  11   4  13      140.96      127.18      7.53 o 
  12   4  13      250.39      227.82      9.36 o 
   1   5  13       98.67      107.18      2.63 o 
   2   5  13     1472.76     1309.20     10.71 o 
   3   5  13      661.03      608.22      7.14 o 
   4   5  13      402.86      373.05      6.22 o 
   5   5  13      109.75      120.68      4.82 o 
   6   5  13      874.27      801.32     14.66 o 
   7   5  13      371.80      346.71     10.26 o 
   8   5  13      530.36      479.01     12.40 o 
   9   5  13       22.09       21.92      4.21 o 
  10   5  13     1272.63     1225.07     22.26 o 
  11   5  13       92.69       93.62      7.58 o 
  12   5  13       19.23        7.74      3.74 o 
   0   6  13      145.28      170.16      4.46 o 
   1   6  13      263.43      268.84      4.05 o 
   2   6  13      184.36      178.11      3.62 o 
   3   6  13     1616.32     1568.40     14.24 o 
   4   6  13        0.43       11.01      1.89 o 
   5   6  13      315.22      297.18      7.13 o 
   6   6  13      473.26      491.54     11.98 o 
   7   6  13      325.00      264.01      9.15 o 
   8   6  13      210.83      199.24      8.40 o 
   9   6  13        0.66        3.09      3.39 o 
  10   6  13     1133.48     1148.33     21.70 o 
  11   6  13      574.48      596.63     19.30 o 
  12   6  13        2.80        4.71      3.93 o 
   1   7  13     3485.49     3472.14     24.66 o 
   2   7  13     4638.70     4455.41     30.55 o 
   3   7  13     1080.80     1031.35     10.41 o 
   4   7  13      784.00      751.61      9.52 o 
   5   7  13        3.04        5.45      2.47 o 
   6   7  13      158.08      145.27      7.18 o 
   7   7  13      151.08      124.96      6.96 o 
   8   7  13       69.28       74.43      5.98 o 
   9   7  13       55.86       56.55      5.79 o 
  10   7  13      453.18      459.55     14.63 o 
  11   7  13      169.36      167.83     10.54 o 
  12   7  13        3.69        9.87      4.38 o 
   0   8  13     2899.73     2845.94     31.82 o 
   1   8  13       10.72       12.07      1.66 o 
   2   8  13     4061.18     3869.05     27.77 o 
   3   8  13     1322.03     1275.24     11.63 o 
   4   8  13      122.98      113.02      4.73 o 
   5   8  13     1066.33      982.76     15.26 o 
   6   8  13       53.85       51.67      5.16 o 
   7   8  13       50.46       58.09      5.59 o 
   8   8  13       29.13       35.85      4.97 o 
   9   8  13      340.39      362.83     11.53 o 
  10   8  13      136.98      125.53      8.37 o 
  11   8  13        8.23       12.82      4.55 o 
   1   9  13      187.59      182.70      4.27 o 
   2   9  13      729.59      634.21      7.75 o 
   3   9  13      145.92      149.75      3.86 o 
   4   9  13      221.40      157.77      4.57 o 
   5   9  13      131.48       89.71      5.86 o 
   6   9  13        3.04        3.27      3.05 o 
   7   9  13      236.78      252.56      9.09 o 
   8   9  13        3.81        7.36      3.74 o 
   9   9  13        6.82        1.55      3.52 o 
  10   9  13      323.28      333.31     12.51 o 
  11   9  13       69.05       79.22      7.75 o 
   0  10  13     2420.22     2301.47     28.40 o 
   1  10  13        0.92        7.91      2.00 o 
   2  10  13       65.83       80.68      3.30 o 
   3  10  13       65.69       70.82      3.48 o 
   4  10  13      337.84      260.19      7.20 o 
   5  10  13       39.86       73.78      4.70 o 
   6  10  13      156.71      185.95      8.05 o 
   7  10  13       30.73       49.67      5.19 o 
   8  10  13      173.31      199.35      8.77 o 
   9  10  13       13.88        4.98      3.54 o 
  10  10  13       48.77       52.59      7.46 o 
  11  10  13       66.79       58.79      6.82 o 
   1  11  13       34.93       41.45      2.89 o 
   2  11  13      568.00      612.83      8.11 o 
   3  11  13      115.41       95.32      3.55 o 
   4  11  13      400.26      349.70      8.90 o 
   5  11  13       31.27       28.79      3.43 o 
   6  11  13       38.04       40.52      5.03 o 
   7  11  13        6.68        9.21      4.18 o 
   8  11  13       48.01       47.99      5.54 o 
   9  11  13        0.48        4.57      4.43 o 
  10  11  13      243.43      283.13     12.45 o 
   0  12  13     7326.78     7271.02     90.51 o 
   1  12  13      292.95      314.32      6.70 o 
   2  12  13      597.96      503.69      8.01 o 
   3  12  13      322.42      340.79      6.79 o 
   4  12  13        9.05        6.12      2.28 o 
   5  12  13       17.33       11.06      3.02 o 
   6  12  13        1.14        0.67      3.37 o 
   7  12  13       85.22       82.34      6.57 o 
   8  12  13        8.84        7.03      4.09 o 
   9  12  13      187.13      211.42     11.54 o 
  10  12  13       53.75       56.40      7.81 o 
   1  13  13      863.51      805.19     11.71 o 
   2  13  13      892.90      855.23     11.56 o 
   3  13  13       90.65       88.91      4.18 o 
   4  13  13      549.19      601.98     10.49 o 
   5  13  13      160.25      143.75      6.63 o 
   6  13  13       55.37       57.46      5.87 o 
   7  13  13        7.72       14.11      4.20 o 
   8  13  13       91.39       92.47      7.55 o 
   9  13  13       58.92       60.69      7.73 o 
   0  14  13      685.75      603.27     18.50 o 
   1  14  13     2122.98     2050.34     25.51 o 
   2  14  13       34.20       40.06      3.41 o 
   3  14  13      498.11      534.14      9.37 o 
   4  14  13      149.04      146.60      5.79 o 
   5  14  13       22.94       15.18      3.97 o 
   6  14  13        4.84        5.71      4.28 o 
   7  14  13      365.83      385.15     12.35 o 
   8  14  13       79.15       70.08      7.95 o 
   9  14  13      107.00       97.42     12.23 o 
   1  15  13        7.01       10.66      2.76 o 
   2  15  13     1016.95     1040.44     15.68 o 
   3  15  13      352.92      345.72      9.36 o 
   4  15  13       21.20       16.47      3.45 o 
   5  15  13      114.50      116.48      6.68 o 
   6  15  13       34.68       46.53      6.16 o 
   7  15  13        6.58        5.34      5.10 o 
   8  15  13      324.84      322.19     18.16 o 
   0  16  13       35.86       40.29      5.06 o 
   1  16  13      457.62      455.83      9.08 o 
   2  16  13       71.41       64.52      5.80 o 
   3  16  13      519.60      489.85     11.42 o 
   4  16  13      331.75      337.17      9.90 o 
   5  16  13      293.38      290.41     12.00 o 
   6  16  13      145.39      152.07     11.11 o 
   7  16  13       48.81       67.17      9.35 o 
   1  17  13       30.06       23.89      3.36 o 
   2  17  13        2.73        7.10      3.02 o 
   3  17  13      831.22      888.49     16.32 o 
   4  17  13      165.86      176.56     11.17 o 
   5  17  13      106.77       83.42      7.26 o 
   6  17  13       17.88       20.24      6.06 o 
   0  18  13      635.69      594.57     14.07 o 
   1  18  13      286.11      292.60      7.45 o 
   2  18  13      278.68      294.17      8.25 o 
   3  18  13      748.58      717.16     14.60 o 
   4  18  13       14.49        8.38      4.32 o 
   5  18  13      474.78      506.12     15.99 o 
   1  19  13      275.84      335.26      9.85 o 
   2  19  13      276.35      297.76      8.43 o 
   3  19  13       12.55       15.03      4.83 o 
   0   0  14     4673.59     5092.52     63.09 o 
   1   0  14      215.96      226.12      5.77 o 
   2   0  14     2899.40     2752.68     29.20 o 
   3   0  14      597.65      627.57     11.44 o 
   4   0  14     7506.87     7157.12    148.88 o 
   5   0  14      525.54      483.49     14.49 o 
   6   0  14     5605.86     5526.37     81.27 o 
   7   0  14      993.18     1017.84     26.97 o 
   8   0  14       60.57       69.47      7.88 o 
   9   0  14       10.81       10.44      4.96 o 
  10   0  14      866.34      878.95     37.42 o 
  11   0  14      333.36      311.30     16.80 o 
  12   0  14        1.03        8.51      9.56 o 
   1   1  14       44.94       41.34      2.03 o 
   2   1  14      727.80      746.94      7.68 o 
   3   1  14      170.80      169.37      4.12 o 
   4   1  14     1399.29     1392.82     16.95 o 
   5   1  14      116.94      129.95      6.31 o 
   6   1  14     5167.76     4913.70     57.34 o 
   7   1  14      126.53      129.52      6.33 o 
   8   1  14       46.30       40.64      4.80 o 
   9   1  14       42.55       39.37      4.75 o 
  10   1  14       19.98       26.53      4.44 o 
  11   1  14       66.47       57.79      6.08 o 
  12   1  14       22.35       20.80      5.72 o 
   0   2  14      979.77      790.67     10.51 o 
   1   2  14      410.65      345.45      5.10 o 
   2   2  14        1.07        0.84      1.24 o 
   3   2  14     1224.92     1169.85     12.37 o 
   4   2  14     2173.25     1989.42     19.91 o 
   5   2  14     1168.43     1111.67     14.69 o 
   6   2  14       18.48       20.00      3.89 o 
   7   2  14      451.38      446.18     10.15 o 
   8   2  14      224.49      227.12      8.08 o 
   9   2  14      885.03      813.56     16.86 o 
  10   2  14        2.91        4.01      3.44 o 
  11   2  14      197.07      203.19      9.92 o 
  12   2  14      260.44      257.07     10.87 o 
   1   3  14      527.86      524.88      6.52 o 
   2   3  14      263.18      208.15      3.94 o 
   3   3  14     1404.11     1273.33     13.57 o 
   4   3  14      161.47      149.81      3.72 o 
   5   3  14      267.97      259.66      6.56 o 
   6   3  14     3835.42     3613.84     40.11 o 
   7   3  14        4.46        1.69      2.63 o 
   8   3  14     1959.97     1932.53     27.24 o 
   9   3  14      196.78      222.14      8.14 o 
  10   3  14      523.79      523.14     12.50 o 
  11   3  14       31.08       19.86      4.53 o 
  12   3  14      117.28      112.79      8.02 o 
   0   4  14      763.29      750.27     10.77 o 
   1   4  14      456.72      438.11      5.58 o 
   2   4  14     1812.32     1756.97     14.17 o 
   3   4  14      222.50      201.00      4.06 o 
   4   4  14     2204.19     2026.64     19.01 o 
   5   4  14        5.35       11.00      2.69 o 
   6   4  14     1035.55     1010.19     17.15 o 
   7   4  14      384.69      388.22     11.00 o 
   8   4  14      126.21       96.92      6.35 o 
   9   4  14     1082.92     1121.59     21.38 o 
  10   4  14       21.48       11.50      3.68 o 
  11   4  14       60.20       63.53      5.95 o 
  12   4  14       43.85       47.77      5.35 o 
   1   5  14     1089.14     1074.97      9.44 o 
   2   5  14     1752.24     1594.74     13.13 o 
   3   5  14      405.88      409.35      5.99 o 
   4   5  14     8812.95     8517.97     65.65 o 
   5   5  14      178.35      197.24      6.07 o 
   6   5  14       13.54       10.07      3.19 o 
   7   5  14       85.86      102.64      6.48 o 
   8   5  14        3.50        6.29      3.63 o 
   9   5  14       22.97       12.84      4.18 o 
  10   5  14      161.04      163.84     10.71 o 
  11   5  14       43.65       41.77      6.10 o 
  12   5  14       44.36       51.68      5.70 o 
   0   6  14     4051.41     4161.73     39.51 o 
   1   6  14       26.53       31.48      1.99 o 
   2   6  14      393.06      371.17      5.55 o 
   3   6  14     2207.01     2072.92     17.89 o 
   4   6  14      638.41      571.23      7.35 o 
   5   6  14      130.20      128.37      5.74 o 
   6   6  14       22.27       10.98      3.55 o 
   7   6  14      448.26      383.90     11.20 o 
   8   6  14      615.45      620.23     14.83 o 
   9   6  14      567.03      597.81     14.85 o 
  10   6  14      241.35      233.33     10.31 o 
  11   6  14       10.40        6.95      4.21 o 
  12   6  14      273.34      259.04     10.51 o 
   1   7  14      888.15      879.11      8.99 o 
   2   7  14       95.98       91.21      3.11 o 
   3   7  14      637.89      587.00      9.66 o 
   4   7  14      622.53      550.72      7.24 o 
   5   7  14        1.40        1.07      2.44 o 
   6   7  14      418.84      290.65      9.81 o 
   7   7  14      256.90      204.67      9.74 o 
   8   7  14       89.22       91.50      6.72 o 
   9   7  14       34.71       30.06      6.47 o 
  10   7  14       49.67       59.00      7.07 o 
  11   7  14       65.75       54.09      6.57 o 
   0   8  14       74.10       70.89      4.20 o 
   1   8  14     1452.43     1338.38     12.43 o 
   2   8  14     1035.04     1003.06     10.33 o 
   3   8  14       14.06       10.07      1.73 o 
   4   8  14       18.85        6.95      2.07 o 
   5   8  14        2.63        2.87      2.93 o 
   6   8  14       78.21       57.54      5.53 o 
   7   8  14       36.03       30.48      4.83 o 
   8   8  14       40.79       52.55      5.66 o 
   9   8  14      152.24      143.03     10.62 o 
  10   8  14      107.86      104.29     10.39 o 
  11   8  14      217.34      206.85     11.57 o 
   1   9  14       32.24       38.86      2.61 o 
   2   9  14      576.56      575.66      7.63 o 
   3   9  14       26.89       22.53      2.14 o 
   4   9  14      370.06      334.34      7.76 o 
   5   9  14        8.32        7.52      2.91 o 
   6   9  14       13.35        7.10      3.43 o 
   7   9  14       52.73       57.83      5.93 o 
   8   9  14        1.14        3.90      3.45 o 
   9   9  14       68.79       80.96      6.64 o 
  10   9  14        4.93       13.95      4.77 o 
  11   9  14       90.20       94.72      8.00 o 
   0  10  14      495.80      518.28     10.50 o 
   1  10  14     2854.44     2778.63     24.18 o 
   2  10  14     1767.57     1824.65     17.75 o 
   3  10  14      225.96      225.00      5.02 o 
   4  10  14      445.15      447.60      8.08 o 
   5  10  14       64.06       57.78      4.40 o 
   6  10  14       56.89       41.57      4.95 o 
   7  10  14        1.64        8.40      3.73 o 
   8  10  14      279.55      274.49     10.14 o 
   9  10  14        3.41        1.67      3.74 o 
  10  10  14      178.97      167.63     10.35 o 
   1  11  14      780.71      708.66      9.88 o 
   2  11  14     5819.92     5652.20     46.56 o 
   3  11  14     1098.31     1111.73     13.16 o 
   4  11  14        9.23       12.84      2.43 o 
   5  11  14      277.03      243.16      7.66 o 
   6  11  14       82.11      101.72      6.76 o 
   7  11  14      177.99      174.70      8.52 o 
   8  11  14        0.83        1.00      3.66 o 
   9  11  14        8.97       21.55      5.44 o 
  10  11  14      163.48      173.40     16.03 o 
   0  12  14       92.82       96.27     10.98 o 
   1  12  14      741.22      687.58     11.14 o 
   2  12  14       15.24       11.25      2.58 o 
   3  12  14       36.10       21.60      2.67 o 
   4  12  14        1.05        3.42      2.38 o 
   5  12  14      104.55      108.20      6.08 o 
   6  12  14      118.82      113.43      7.28 o 
   7  12  14       95.42      109.18      7.97 o 
   8  12  14       87.41       88.97      7.02 o 
   9  12  14        0.26        5.43      4.70 o 
  10  12  14      505.07      553.50     20.34 o 
   1  13  14      186.21      161.38      5.77 o 
   2  13  14      579.48      543.48      8.85 o 
   3  13  14        1.83        3.13      2.30 o 
   4  13  14       43.45       52.30      3.84 o 
   5  13  14       45.24       40.35      4.67 o 
   6  13  14       83.34      114.93      8.19 o 
   7  13  14       26.71       45.79      5.63 o 
   8  13  14       92.30      113.06      9.61 o 
   9  13  14        2.64        8.83      4.86 o 
   0  14  14      156.35      184.86      7.98 o 
   1  14  14      377.87      384.01      8.88 o 
   2  14  14      291.13      316.14      7.70 o 
   3  14  14        3.10        4.26      2.45 o 
   4  14  14      910.78      918.89     14.57 o 
   5  14  14      261.87      262.60      9.41 o 
   6  14  14      315.44      336.59     13.79 o 
   7  14  14        1.00        8.18      5.20 o 
   8  14  14       73.93       55.26      7.62 o 
   1  15  14       93.40      105.31      5.67 o 
   2  15  14     1027.48     1029.17     15.76 o 
   3  15  14       15.53       17.04      3.10 o 
   4  15  14     1121.53     1125.34     18.51 o 
   5  15  14      735.95      790.34     15.93 o 
   6  15  14       68.39       69.92      9.47 o 
   7  15  14        5.52       14.67      6.10 o 
   8  15  14       85.31      109.55      9.72 o 
   0  16  14       46.87       48.78      5.82 o 
   1  16  14      127.42      117.97      6.37 o 
   2  16  14      236.83      242.12      7.54 o 
   3  16  14       34.60       44.67      4.47 o 
   4  16  14      155.89      122.03      6.78 o 
   5  16  14       40.23       18.44      5.00 o 
   6  16  14      314.88      355.22     20.03 o 
   7  16  14        4.09       15.82      6.65 o 
   1  17  14        6.01       13.83      2.98 o 
   2  17  14      115.99       96.40      5.35 o 
   3  17  14       17.70       20.52      4.07 o 
   4  17  14     1514.72     1566.50     26.67 o 
   5  17  14      344.39      408.68     13.34 o 
   6  17  14      442.26      430.12     21.52 o 
   0  18  14      158.37      157.20      7.58 o 
   1  18  14       11.93       14.43      3.28 o 
   2  18  14        0.34        8.42      3.10 o 
   3  18  14       15.39       10.71      3.70 o 
   4  18  14      328.50      300.49     11.22 o 
   1  19  14        0.13        5.10      2.64 o 
   2  19  14        1.66        5.48      3.23 o 
   3  19  14        7.02        8.90      9.04 o 
   1   1  15      117.41      154.53      3.49 o 
   2   1  15      467.54      483.88      6.38 o 
   3   1  15      774.18      737.20      9.58 o 
   4   1  15     3552.61     3489.22     35.44 o 
   5   1  15     3007.49     2990.82     34.78 o 
   6   1  15      101.79       89.08      5.61 o 
   7   1  15      136.18      151.84      7.42 o 
   8   1  15       18.36       14.31      4.10 o 
   9   1  15       35.93       45.68      5.30 o 
  10   1  15        0.43       -2.03      3.08 o 
  11   1  15       65.62       64.08      6.64 o 
  12   1  15      131.03      152.57      9.18 o 
   0   2  15     2249.75     2545.58     25.10 o 
   1   2  15        0.41        2.84      1.21 o 
   2   2  15      180.73      149.93      3.60 o 
   3   2  15      616.57      668.03      9.07 o 
   4   2  15      449.70      408.85      8.11 o 
   5   2  15      532.56      512.14     10.36 o 
   6   2  15     2061.67     1925.70     26.90 o 
   7   2  15      131.23      119.72      6.74 o 
   8   2  15     2460.50     2389.02     34.62 o 
   9   2  15       83.32       80.73     11.07 o 
  10   2  15       42.80       52.02      5.57 o 
  11   2  15       12.57       27.72      5.03 o 
  12   2  15      214.64      230.51     10.65 o 
   1   3  15      174.95      155.58      3.67 o 
   2   3  15     3073.58     3117.15     24.06 o 
   3   3  15       73.91       50.64      2.69 o 
   4   3  15      515.01      571.25      8.48 o 
   5   3  15     1122.90     1135.07     15.91 o 
   6   3  15       51.89       55.21      4.47 o 
   7   3  15      569.08      548.95     12.41 o 
   8   3  15     1420.63     1436.36     22.65 o 
   9   3  15      174.65      176.37      7.71 o 
  10   3  15        7.38       12.25      4.16 o 
  11   3  15       15.40       27.04      5.16 o 
  12   3  15        2.24        7.57      3.79 o 
   0   4  15      490.53      495.41     10.59 o 
   1   4  15      270.24      294.68      4.85 o 
   2   4  15     8390.15     8175.94     52.80 o 
   3   4  15       31.66       51.93      2.60 o 
   4   4  15        0.92        0.89      1.46 o 
   5   4  15       46.11       51.25      3.63 o 
   6   4  15      275.85      281.88      9.27 o 
   7   4  15      924.94      937.38     17.10 o 
   8   4  15      123.82      133.33      6.89 o 
   9   4  15       26.23       35.33      4.57 o 
  10   4  15       80.50       57.24      5.80 o 
  11   4  15      124.85      129.53      8.04 o 
  12   4  15      132.99      165.14     11.46 o 
   1   5  15     1310.84     1250.17     10.96 o 
   2   5  15     1276.24     1183.84     11.45 o 
   3   5  15      519.91      504.75      7.10 o 
   4   5  15       22.77       25.69      2.17 o 
   5   5  15      636.27      525.36     10.06 o 
   6   5  15      139.47      110.15      6.06 o 
   7   5  15     1459.63     1335.50     23.19 o 
   8   5  15      611.95      580.76     14.44 o 
   9   5  15        7.47        3.62      3.75 o 
  10   5  15      893.94      861.01     19.89 o 
  11   5  15      147.97      131.05      8.14 o 
   0   6  15     3251.96     2970.45     30.07 o 
   1   6  15      399.84      409.18      5.98 o 
   2   6  15      790.88      776.27      8.65 o 
   3   6  15      175.74      172.45      4.34 o 
   4   6  15      107.56       93.09      3.69 o 
   5   6  15        6.44        3.72      2.62 o 
   6   6  15      185.26      159.73      7.69 o 
   7   6  15      823.82      795.78     17.08 o 
   8   6  15     2006.25     1994.59     31.24 o 
   9   6  15        1.06        8.12      3.99 o 
  10   6  15      110.04      110.09     12.21 o 
  11   6  15       40.51       37.23      5.36 o 
   1   7  15       17.62       14.13      1.84 o 
   2   7  15     2084.05     2086.45     18.95 o 
   3   7  15      582.20      562.29      7.78 o 
   4   7  15      270.69      241.52      4.92 o 
   5   7  15       24.03       27.40      3.61 o 
   6   7  15       11.87       14.39      3.95 o 
   7   7  15       27.15       23.58      4.59 o 
   8   7  15      307.71      306.59     13.80 o 
   9   7  15       21.16       11.55      4.38 o 
  10   7  15      804.44      833.78     22.49 o 
  11   7  15       14.65       13.93      4.95 o 
   0   8  15    21055.33    20652.48    222.88 o 
   1   8  15     3156.63     3064.13     26.25 o 
   2   8  15     1369.32     1399.01     13.45 o 
   3   8  15      151.25      131.49      3.93 o 
   4   8  15      719.66      663.56      9.05 o 
   5   8  15       12.27       17.45      3.66 o 
   6   8  15      500.29      456.06     12.70 o 
   7   8  15      192.35      224.17      9.61 o 
   8   8  15      868.67      887.07     22.99 o 
   9   8  15      135.64      161.64      8.87 o 
  10   8  15      338.26      354.34     14.61 o 
  11   8  15        1.81       11.20      4.55 o 
   1   9  15     1452.44     1381.36     15.06 o 
   2   9  15      215.72      222.62      5.18 o 
   3   9  15       32.16       23.66      2.31 o 
   4   9  15       10.56        6.62      2.15 o 
   5   9  15       13.08        9.12      3.40 o 
   6   9  15       22.50       26.26      4.78 o 
   7   9  15      213.15      247.18     12.55 o 
   8   9  15        7.90        8.07      4.46 o 
   9   9  15      109.62      122.07     10.55 o 
  10   9  15     1819.64     1790.41     34.31 o 
   0  10  15     1154.26     1237.49     21.51 o 
   1  10  15      824.95      823.31     11.30 o 
   2  10  15        0.00       -0.26      2.09 o 
   3  10  15        6.59        6.83      2.16 o 
   4  10  15       80.19       66.09      3.72 o 
   5  10  15      357.89      386.92     10.03 o 
   6  10  15       40.16       24.62      4.43 o 
   7  10  15       15.79        6.12      3.85 o 
   8  10  15      312.75      348.80     11.38 o 
   9  10  15       21.48       29.69      5.96 o 
  10  10  15        1.08        4.16      4.07 o 
   1  11  15     1484.25     1424.24     16.98 o 
   2  11  15      451.55      458.65      7.69 o 
   3  11  15      937.17      995.29     13.26 o 
   4  11  15       21.49       16.27      3.57 o 
   5  11  15        0.10        1.57      3.11 o 
   6  11  15        7.43        9.94      3.91 o 
   7  11  15       37.75       43.32      5.47 o 
   8  11  15       34.86       24.46      4.95 o 
   9  11  15        9.87       18.42      5.24 o 
  10  11  15     1064.11     1172.84     27.24 o 
   0  12  15     6202.26     6042.66     83.06 o 
   1  12  15      166.38      145.85      5.42 o 
   2  12  15      395.07      419.20      7.64 o 
   3  12  15      566.04      551.97      9.48 o 
   4  12  15      201.84      214.41      6.63 o 
   5  12  15      123.40      110.74      7.42 o 
   6  12  15       90.47       93.03      6.94 o 
   7  12  15        3.05        3.21      3.91 o 
   8  12  15        0.72        4.06      4.83 o 
   9  12  15      215.51      239.18     12.90 o 
   1  13  15       28.30       30.80      3.47 o 
   2  13  15      597.07      619.99     10.84 o 
   3  13  15     1225.53     1126.01     14.85 o 
   4  13  15      255.49      246.85      7.27 o 
   5  13  15      377.07      390.71     12.55 o 
   6  13  15      406.51      430.69     14.07 o 
   7  13  15       74.73       78.13      8.40 o 
   8  13  15      421.80      471.23     16.84 o 
   9  13  15        3.37        9.55      5.10 o 
   0  14  15        0.06        5.84      6.67 o 
   1  14  15        0.06        1.22      2.67 o 
   2  14  15      459.00      522.59     10.05 o 
   3  14  15        4.01        3.83      2.63 o 
   4  14  15      404.98      417.28      9.87 o 
   5  14  15       25.75       33.16      6.17 o 
   6  14  15        2.06        3.04      5.51 o 
   7  14  15      300.62      313.27     16.18 o 
   8  14  15     1156.60     1300.03     30.19 o 
   1  15  15       88.13       94.62      5.41 o 
   2  15  15      481.79      399.78      9.37 o 
   3  15  15      363.86      382.35      8.52 o 
   4  15  15       21.58       20.32      4.28 o 
   5  15  15        8.41       10.07      4.43 o 
   6  15  15      159.84      155.69     14.45 o 
   7  15  15      106.71      113.49     11.54 o 
   0  16  15       21.41       41.27      6.68 o 
   1  16  15      331.87      330.33      7.82 o 
   2  16  15      744.16      769.13     13.52 o 
   3  16  15      273.62      274.81      9.18 o 
   4  16  15       21.09       27.46      5.30 o 
   5  16  15      317.66      322.64     12.79 o 
   6  16  15      388.06      356.12     24.22 o 
   1  17  15       79.02       70.23      4.31 o 
   2  17  15      144.22      144.26      6.25 o 
   3  17  15      197.12      198.70      8.00 o 
   4  17  15      152.64      162.07      8.79 o 
   5  17  15      261.59      290.23     13.59 o 
   0  18  15      375.81      434.43     13.58 o 
   1  18  15       10.14       10.81      3.38 o 
   2  18  15       10.91       11.67      3.30 o 
   3  18  15        2.97        6.10      3.45 o 
   4  18  15       31.33       24.97      5.53 o 
   1  19  15       16.16       17.47      4.01 o 
   0   0  16     4181.60     4681.39     66.19 o 
   1   0  16      338.50      448.51      9.07 o 
   2   0  16       17.12        5.48      2.13 o 
   3   0  16        0.73       -2.19      2.41 o 
   4   0  16     6033.08     5762.03     72.21 o 
   5   0  16     1902.20     1825.82     41.07 o 
   6   0  16     2175.76     2157.61     44.83 o 
   7   0  16      278.60      289.07     14.89 o 
   8   0  16      466.44      391.65     16.49 o 
   9   0  16      164.11      161.32     11.72 o 
  10   0  16        8.63        3.26      5.45 o 
  11   0  16      346.71      370.30     19.45 o 
  12   0  16      506.24      448.82     21.36 o 
   1   1  16      294.07      268.38      4.68 o 
   2   1  16      316.51      233.29      4.51 o 
   3   1  16     4035.68     3782.43     34.54 o 
   4   1  16     1220.92     1150.10     14.12 o 
   5   1  16      112.38      112.01      6.09 o 
   6   1  16     1360.60     1308.29     22.43 o 
   7   1  16       18.50       24.16      4.29 o 
   8   1  16       19.37       19.59      4.37 o 
   9   1  16      162.37      190.37      8.73 o 
  10   1  16       54.22       37.66      5.76 o 
  11   1  16      259.69      257.26     11.51 o 
  12   1  16      140.29      137.52      8.92 o 
   0   2  16       14.28       20.78      3.43 o 
   1   2  16       58.95       99.85      3.00 o 
   2   2  16       55.44       64.08      2.71 o 
   3   2  16     3562.33     3403.75     30.38 o 
   4   2  16     1291.85     1217.22     15.21 o 
   5   2  16      359.51      328.37      9.37 o 
   6   2  16      847.61      799.33     16.59 o 
   7   2  16       21.36       23.71      4.41 o 
   8   2  16       66.08       66.00      5.96 o 
   9   2  16        0.00        0.27      3.45 o 
  10   2  16      109.18      100.26      8.08 o 
  11   2  16       68.10       80.15      7.53 o 
  12   2  16        0.57       10.11      3.50 o 
   1   3  16      441.40      473.59      6.53 o 
   2   3  16      536.74      544.16      7.12 o 
   3   3  16     1397.70     1337.69     14.73 o 
   4   3  16       99.49      119.00      6.24 o 
   5   3  16      170.88      173.07      6.07 o 
   6   3  16      982.53      999.83     17.69 o 
   7   3  16      168.34      159.01      7.29 o 
   8   3  16      137.44      138.57      9.33 o 
   9   3  16       30.70       31.18      4.97 o 
  10   3  16       47.02       46.67      6.32 o 
  11   3  16      273.97      295.95     12.51 o 
   0   4  16      106.51      117.29      4.73 o 
   1   4  16      282.99      222.48      4.61 o 
   2   4  16       75.86       98.33      3.44 o 
   3   4  16      742.16      676.76      9.38 o 
   4   4  16      672.37      629.19      9.56 o 
   5   4  16     1400.71     1318.05     17.11 o 
   6   4  16      737.39      723.25     13.87 o 
   7   4  16       16.14       14.40      3.78 o 
   8   4  16      124.89      112.83      6.73 o 
   9   4  16        7.67        6.34      3.38 o 
  10   4  16       10.02       19.43      4.55 o 
  11   4  16        6.41        8.33      4.62 o 
   1   5  16     2388.47     2320.83     19.31 o 
   2   5  16     2199.72     2271.52     19.15 o 
   3   5  16      403.98      384.59      6.89 o 
   4   5  16      232.32      239.59      5.78 o 
   5   5  16      733.04      751.84     12.10 o 
   6   5  16      514.24      518.97     13.30 o 
   7   5  16      238.29      232.99      9.86 o 
   8   5  16       69.48       77.15      6.05 o 
   9   5  16       11.72       15.13      4.00 o 
  10   5  16       23.20       19.75      4.63 o 
  11   5  16       97.43       99.56      7.71 o 
   0   6  16     1415.07     1405.49     18.34 o 
   1   6  16     6736.23     6222.04     47.56 o 
   2   6  16      715.43      684.61      8.54 o 
   3   6  16      539.42      508.28      7.38 o 
   4   6  16      214.08      213.70      6.37 o 
   5   6  16       33.83       23.76      3.49 o 
   6   6  16        4.50        5.62      3.63 o 
   7   6  16      166.21      161.83      8.31 o 
   8   6  16      664.07      635.51     15.75 o 
   9   6  16      920.53      971.99     20.41 o 
  10   6  16       11.05       22.94      5.08 o 
  11   6  16      327.92      342.01     12.70 o 
   1   7  16       49.43       56.27      3.01 o 
   2   7  16      104.45       89.83      3.77 o 
   3   7  16        0.96        5.11      1.77 o 
   4   7  16       11.16       14.11      1.98 o 
   5   7  16       34.21       31.03      4.29 o 
   6   7  16       58.22       40.15      5.46 o 
   7   7  16       64.58       46.69      5.65 o 
   8   7  16     1341.72     1342.73     24.69 o 
   9   7  16      112.74       96.86      8.97 o 
  10   7  16      120.14      111.62      9.29 o 
  11   7  16      300.86      293.87     11.77 o 
   0   8  16     1695.46     1627.69     25.57 o 
   1   8  16      335.39      355.13      6.81 o 
   2   8  16      834.74      834.91      9.98 o 
   3   8  16       33.04       36.67      2.59 o 
   4   8  16      278.34      317.32      6.30 o 
   5   8  16        5.40        7.47      3.30 o 
   6   8  16        1.75        6.67      3.80 o 
   7   8  16      332.22      308.50     11.18 o 
   8   8  16        7.37       16.48      4.76 o 
   9   8  16      959.65      943.23     25.14 o 
  10   8  16       10.40       20.00      5.61 o 
   1   9  16      109.47      115.71      5.01 o 
   2   9  16      360.12      375.44      6.95 o 
   3   9  16       23.32       20.60      2.42 o 
   4   9  16       63.46       67.72      3.88 o 
   5   9  16       45.28       37.45      4.26 o 
   6   9  16      128.38      160.20      8.55 o 
   7   9  16      348.71      325.70     11.53 o 
   8   9  16       30.37       28.64      6.20 o 
   9   9  16      523.89      503.37     18.04 o 
  10   9  16      528.75      587.86     25.98 o 
   0  10  16     2596.07     2547.29     36.64 o 
   1  10  16      206.38      217.28      6.78 o 
   2  10  16      676.13      633.46     12.75 o 
   3  10  16      326.39      301.30      6.37 o 
   4  10  16       18.13       19.05      2.89 o 
   5  10  16      230.56      230.74      8.27 o 
   6  10  16       84.06       95.91      6.72 o 
   7  10  16      233.10      269.62     10.36 o 
   8  10  16        2.92       -3.02      4.61 o 
   9  10  16      475.16      513.88     17.32 o 
  10  10  16      118.32      105.64      8.77 o 
   1  11  16        0.03        0.71      2.41 o 
   2  11  16     1576.39     1539.68     17.20 o 
   3  11  16       89.11      113.13      4.49 o 
   4  11  16        5.52        1.00      2.45 o 
   5  11  16       27.67       21.01      4.20 o 
   6  11  16      226.47      265.27     10.89 o 
   7  11  16       68.88       75.35      6.69 o 
   8  11  16       19.92       14.72      5.44 o 
   9  11  16      219.12      267.15     13.29 o 
   0  12  16       84.39       77.53      7.48 o 
   1  12  16       53.49       43.62      3.69 o 
   2  12  16       35.17       46.33      3.65 o 
   3  12  16      431.33      505.48      9.16 o 
   4  12  16      135.85      155.27      6.05 o 
   5  12  16      309.66      337.46     11.58 o 
   6  12  16       66.45       61.35      6.76 o 
   7  12  16        4.01       -3.84      4.24 o 
   8  12  16      519.17      561.32     20.69 o 
   9  12  16      485.69      518.92     17.78 o 
   1  13  16       51.35       67.67      4.27 o 
   2  13  16       53.70       60.76      4.19 o 
   3  13  16       19.57       28.27      3.26 o 
   4  13  16       28.33       22.90      3.40 o 
   5  13  16      188.76      151.93      9.50 o 
   6  13  16       26.38       20.99      6.72 o 
   7  13  16       67.59       68.57      8.26 o 
   8  13  16      491.36      500.58     17.68 o 
   0  14  16     1033.51      998.32     25.38 o 
   1  14  16      282.19      270.96     10.89 o 
   2  14  16      497.49      453.10      9.46 o 
   3  14  16       80.18       82.39      4.52 o 
   4  14  16     2027.39     2042.29     26.39 o 
   5  14  16       14.47       24.43      6.37 o 
   6  14  16       77.69       59.58      8.90 o 
   7  14  16        9.15        3.42      5.81 o 
   8  14  16      471.61      493.84     28.13 o 
   1  15  16       19.02       16.85      3.00 o 
   2  15  16      398.54      379.56      8.82 o 
   3  15  16      534.19      529.27     12.14 o 
   4  15  16      203.29      229.31      9.21 o 
   5  15  16       65.18       45.19      7.23 o 
   6  15  16       56.14       44.50      9.50 o 
   7  15  16       26.89       30.10      7.88 o 
   0  16  16       45.22       48.60      7.27 o 
   1  16  16       12.53       16.21      3.17 o 
   2  16  16        0.01        4.62      3.08 o 
   3  16  16      325.62      361.06     10.15 o 
   4  16  16      208.96      216.69      9.69 o 
   5  16  16      135.67      122.44      8.92 o 
   6  16  16      476.33      515.58     22.11 o 
   1  17  16       31.21       48.02      4.59 o 
   2  17  16       47.81       45.53      5.60 o 
   3  17  16       25.94       37.55      4.54 o 
   4  17  16      300.14      291.82     11.11 o 
   5  17  16      785.78      783.17     40.33 o 
   0  18  16       71.80       76.09      6.46 o 
   1  18  16      243.71      265.41      8.63 o 
   2  18  16        2.43        6.52      3.18 o 
   3  18  16      134.31      144.95     11.55 o 
   1   1  17        0.19        2.46      1.50 o 
   2   1  17       71.02       82.51      3.04 o 
   3   1  17     1333.96     1116.35     14.41 o 
   4   1  17     1108.79     1137.66     15.38 o 
   5   1  17     1789.97     1662.37     26.41 o 
   6   1  17      919.40      880.64     17.88 o 
   7   1  17      244.63      250.01     11.50 o 
   8   1  17        8.92       14.52      4.17 o 
   9   1  17       68.32       69.34      6.30 o 
  10   1  17        1.36        6.46      4.17 o 
  11   1  17       15.80       19.28      4.88 o 
   0   2  17     2963.39     2450.15     27.73 o 
   1   2  17     1225.23     1081.99     11.09 o 
   2   2  17      265.74      227.76      4.66 o 
   3   2  17      598.12      548.07      9.77 o 
   4   2  17      532.25      517.62      9.45 o 
   5   2  17     2618.19     2500.58     35.49 o 
   6   2  17        4.07        3.14      3.45 o 
   7   2  17      100.49       92.07      6.62 o 
   8   2  17        0.02       -1.24      3.30 o 
   9   2  17       87.47       91.91      9.09 o 
  10   2  17        5.40       11.19      7.44 o 
  11   2  17       16.97       21.83      4.93 o 
   1   3  17      919.31      799.99      9.68 o 
   2   3  17     1029.73     1009.36     10.97 o 
   3   3  17      480.79      434.62      7.41 o 
   4   3  17      294.43      283.44      7.00 o 
   5   3  17       36.98       33.87      6.30 o 
   6   3  17       23.54       25.17      4.46 o 
   7   3  17       19.38       13.22      4.11 o 
   8   3  17       43.44       54.33      5.83 o 
   9   3  17       36.08       26.48      4.87 o 
  10   3  17      236.47      218.72     11.16 o 
  11   3  17       53.33       57.48      6.79 o 
   0   4  17      215.48      199.36      6.51 o 
   1   4  17       46.73       38.22      2.62 o 
   2   4  17        0.02       -0.82      1.71 o 
   3   4  17       12.07        7.41      2.12 o 
   4   4  17     1850.09     1709.77     20.39 o 
   5   4  17      306.45      270.80      8.33 o 
   6   4  17      367.35      332.83     10.11 o 
   7   4  17     1473.63     1413.83     23.09 o 
   8   4  17       11.06        9.41      3.78 o 
   9   4  17      128.36      135.67      7.56 o 
  10   4  17      142.86      150.88     10.17 o 
  11   4  17      217.89      235.38     13.45 o 
   1   5  17      106.05       94.76      4.00 o 
   2   5  17     1092.36      988.53     13.16 o 
   3   5  17        4.92        4.89      1.94 o 
   4   5  17       95.00       92.38      3.90 o 
   5   5  17       27.47       17.12      3.14 o 
   6   5  17        0.02        1.36      3.07 o 
   7   5  17      123.34      112.68      8.68 o 
   8   5  17      562.44      557.97     13.77 o 
   9   5  17       69.63       73.96      7.25 o 
  10   5  17       31.82       43.25      5.92 o 
  11   5  17       62.06       54.60      6.76 o 
   0   6  17       66.48      101.62     12.05 o 
   1   6  17      225.03      196.06      5.18 o 
   2   6  17     1299.27     1249.92     13.94 o 
   3   6  17       36.75       27.07      2.60 o 
   4   6  17      419.98      440.62      8.89 o 
   5   6  17      588.91      574.22     12.00 o 
   6   6  17       99.97       86.49      6.79 o 
   7   6  17      943.28      959.98     19.90 o 
   8   6  17      276.22      294.27     10.27 o 
   9   6  17      178.88      138.69      9.19 o 
  10   6  17       68.58       50.58      6.46 o 
  11   6  17        7.24       23.39      6.79 o 
   1   7  17      137.23      140.26      4.69 o 
   2   7  17      275.17      268.50      6.49 o 
   3   7  17       33.20       22.90      2.46 o 
   4   7  17      116.42      116.89      5.06 o 
   5   7  17       34.41       23.30      4.12 o 
   6   7  17       71.28       56.19      5.97 o 
   7   7  17        4.98        4.25      3.90 o 
   8   7  17      105.62      125.02      8.19 o 
   9   7  17       45.01       34.68      6.79 o 
  10   7  17        3.27        8.72      4.51 o 
   0   8  17      729.72      705.40     17.23 o 
   1   8  17     1291.92     1164.20     14.74 o 
   2   8  17       43.08       34.12      3.11 o 
   3   8  17        9.66        4.16      2.15 o 
   4   8  17      306.06      329.87      9.75 o 
   5   8  17        3.99        2.89      3.26 o 
   6   8  17      993.75      955.91     19.98 o 
   7   8  17      376.92      403.57     12.90 o 
   8   8  17      174.66      171.39      9.33 o 
   9   8  17      294.37      319.95     14.43 o 
  10   8  17        5.34        1.80      4.48 o 
   1   9  17      776.97      769.32     11.59 o 
   2   9  17        0.79        3.02      2.31 o 
   3   9  17        2.30        1.66      2.19 o 
   4   9  17        2.20        2.77      2.46 o 
   5   9  17       53.82       76.61      5.60 o 
   6   9  17      203.38      227.98     10.06 o 
   7   9  17      555.34      601.99     16.15 o 
   8   9  17        0.22        4.21      4.79 o 
   9   9  17      472.74      474.73     18.13 o 
  10   9  17     1092.41     1120.12     26.33 o 
   0  10  17      145.89      115.93      9.77 o 
   1  10  17       89.37       68.51      4.90 o 
   2  10  17       65.87       69.82      3.94 o 
   3  10  17      493.45      552.21      9.40 o 
   4  10  17        1.05        0.72      2.49 o 
   5  10  17      231.12      219.91      8.30 o 
   6  10  17       13.00       10.07      4.15 o 
   7  10  17      290.72      307.05     11.01 o 
   8  10  17       24.71       24.05      5.81 o 
   9  10  17      903.01      988.78     24.78 o 
   1  11  17      321.57      298.36      8.27 o 
   2  11  17       54.54       59.24      4.00 o 
   3  11  17       74.20       45.42      4.46 o 
   4  11  17       18.03       20.30      3.60 o 
   5  11  17      547.75      553.57     14.77 o 
   6  11  17      109.72       98.54      7.98 o 
   7  11  17      465.93      493.51     15.47 o 
   8  11  17      295.74      311.36     14.11 o 
   9  11  17       55.26       79.03      8.57 o 
   0  12  17       17.30       14.38      5.42 o 
   1  12  17       15.76        8.35      2.77 o 
   2  12  17      245.11      266.58      7.52 o 
   3  12  17      115.68      118.80      5.23 o 
   4  12  17        3.17        7.67      3.10 o 
   5  12  17       63.99       98.17      7.45 o 
   6  12  17       89.49       79.28      9.77 o 
   7  12  17       25.20       41.07     10.15 o 
   8  12  17       23.92       30.67      6.56 o 
   1  13  17       12.61       20.11      3.45 o 
   2  13  17       19.31       16.88      3.15 o 
   3  13  17      633.98      691.69     11.29 o 
   4  13  17        7.01        4.58      3.41 o 
   5  13  17      680.79      705.74     21.41 o 
   6  13  17       12.48       19.07      6.92 o 
   7  13  17      112.58      131.52     11.94 o 
   8  13  17      109.68      119.91     10.51 o 
   0  14  17       24.34       14.17      5.46 o 
   1  14  17      150.27      144.52      7.04 o 
   2  14  17      124.07      157.29      6.06 o 
   3  14  17      129.61      108.54      5.13 o 
   4  14  17      152.65      138.07      9.09 o 
   5  14  17        5.50        6.55      5.74 o 
   6  14  17      118.70      128.53     21.29 o 
   7  14  17      593.65      670.08     23.65 o 
   1  15  17       47.79       37.53      4.00 o 
   2  15  17      198.43      213.64      7.24 o 
   3  15  17       11.84       12.99      3.75 o 
   4  15  17        0.09        7.16      4.58 o 
   5  15  17      191.61      201.97     17.07 o 
   6  15  17      504.16      497.15     23.03 o 
   0  16  17      367.16      399.11     15.80 o 
   1  16  17       33.86       35.07      4.69 o 
   2  16  17        4.16        8.11      3.19 o 
   3  16  17      238.51      277.16      9.08 o 
   4  16  17      123.74      115.10      8.36 o 
   5  16  17      105.15      119.75     11.05 o 
   1  17  17      112.48      109.74      6.64 o 
   2  17  17      297.80      311.65      9.13 o 
   3  17  17       49.51       53.38      5.07 o 
   4  17  17       23.20       22.26      5.57 o 
   0  18  17      245.32      301.09     13.24 o 
   1  18  17       10.17       10.18      4.95 o 
   0   0  18      180.05      242.75     10.60 o 
   1   0  18     1120.96      930.63     16.81 o 
   2   0  18      686.57      510.06     11.00 o 
   3   0  18      257.69      254.82      9.60 o 
   4   0  18      424.76      366.86     11.01 o 
   5   0  18       12.26       10.79      5.36 o 
   6   0  18      151.00      156.60     19.26 o 
   7   0  18      172.88      207.82     16.90 o 
   8   0  18      208.68      177.58     14.13 o 
   9   0  18       42.76       39.48      9.28 o 
  10   0  18       21.93        9.39      6.86 o 
  11   0  18      143.78      177.65     15.26 o 
   1   1  18      115.57      104.70      4.65 o 
   2   1  18     1081.66      956.74     11.39 o 
   3   1  18      300.70      263.86      6.12 o 
   4   1  18        5.15        3.62      2.22 o 
   5   1  18      637.46      603.70     14.49 o 
   6   1  18       37.46       47.55      5.46 o 
   7   1  18       33.01       27.62      4.89 o 
   8   1  18       26.62       16.67      4.66 o 
   9   1  18      113.19      132.02      9.62 o 
  10   1  18      149.70      126.01     13.15 o 
  11   1  18      115.19      119.88     12.12 o 
   0   2  18      397.18      269.80      7.81 o 
   1   2  18      223.70      197.81      5.20 o 
   2   2  18      694.15      552.97      8.17 o 
   3   2  18       13.20       18.66      2.55 o 
   4   2  18      422.78      399.31      8.99 o 
   5   2  18       82.88       84.76      6.28 o 
   6   2  18      255.32      262.89     10.65 o 
   7   2  18       16.69       20.41      4.61 o 
   8   2  18       25.70       16.06      4.80 o 
   9   2  18      171.03      170.74     10.65 o 
  10   2  18      121.01      108.20      8.99 o 
  11   2  18      148.49      142.54     10.56 o 
   1   3  18      111.42      105.60      4.01 o 
   2   3  18      301.91      294.75      7.82 o 
   3   3  18       12.73       10.21      2.29 o 
   4   3  18       82.38       78.74      5.93 o 
   5   3  18      138.19      123.68      7.17 o 
   6   3  18      663.51      612.66     14.98 o 
   7   3  18      865.13      838.53     18.28 o 
   8   3  18       23.31       26.93      4.98 o 
   9   3  18      102.46      117.74      9.38 o 
  10   3  18       42.83       34.78      6.35 o 
  11   3  18      459.31      490.47     16.90 o 
   0   4  18       47.50       32.91      3.96 o 
   1   4  18     2091.66     1847.61     20.70 o 
   2   4  18        1.39       -1.27      1.99 o 
   3   4  18      151.83      147.75      5.18 o 
   4   4  18       77.26       50.60      5.20 o 
   5   4  18      105.15       81.13      6.27 o 
   6   4  18       31.42       32.77      4.94 o 
   7   4  18       86.02       82.66      6.71 o 
   8   4  18        0.09        0.83      3.78 o 
   9   4  18       18.69        9.00      4.97 o 
  10   4  18       28.92       17.96      5.32 o 
  11   4  18       60.00       62.16      7.39 o 
   1   5  18      149.28      119.06      4.69 o 
   2   5  18      683.86      605.37     10.46 o 
   3   5  18      373.05      348.05      6.96 o 
   4   5  18     1696.18     1505.98     19.37 o 
   5   5  18      158.44      128.26      6.86 o 
   6   5  18       10.17        7.00      3.78 o 
   7   5  18       37.98       39.08      5.10 o 
   8   5  18      233.58      214.85      9.25 o 
   9   5  18      518.43      496.14     15.81 o 
  10   5  18        8.31       13.53      4.81 o 
   0   6  18      397.36      390.44     13.33 o 
   1   6  18      482.76      437.18     10.04 o 
   2   6  18      467.31      435.25      8.82 o 
   3   6  18        9.41       13.99      2.44 o 
   4   6  18        8.40        1.82      2.01 o 
   5   6  18      397.05      394.70     10.13 o 
   6   6  18       72.38       65.49      5.84 o 
   7   6  18       25.16       14.18      4.31 o 
   8   6  18      138.14      150.30      9.62 o 
   9   6  18      286.66      301.72     13.62 o 
  10   6  18       26.62       26.32      5.77 o 
   1   7  18        3.23        4.45      2.37 o 
   2   7  18        0.00        7.61      2.53 o 
   3   7  18      391.83      411.30      8.03 o 
   4   7  18      198.31      225.06      7.99 o 
   5   7  18       47.78       50.86      4.78 o 
   6   7  18       79.86       87.21      7.06 o 
   7   7  18      417.25      464.95     12.94 o 
   8   7  18      493.89      519.63     15.19 o 
   9   7  18        0.80        9.52      4.50 o 
  10   7  18       95.16       62.95      7.26 o 
   0   8  18       45.47       49.89      8.26 o 
   1   8  18       55.50       44.44      3.56 o 
   2   8  18        0.94        1.95      2.29 o 
   3   8  18      351.49      354.41      8.58 o 
   4   8  18       47.30       34.61      3.64 o 
   5   8  18      230.06      254.89     11.59 o 
   6   8  18       13.15       12.06      4.43 o 
   7   8  18      462.61      470.40     14.21 o 
   8   8  18      221.78      219.22     15.71 o 
   9   8  18      741.82      820.60     24.19 o 
  10   8  18      238.31      251.71     14.33 o 
   1   9  18      140.51      114.07      4.95 o 
   2   9  18        0.80        1.10      2.29 o 
   3   9  18      531.80      494.68     10.14 o 
   4   9  18      669.93      646.45     12.65 o 
   5   9  18      308.14      319.01     10.42 o 
   6   9  18       48.20       46.33      5.88 o 
   7   9  18       40.98       32.38      6.43 o 
   8   9  18        7.88        0.67      5.24 o 
   9   9  18       24.24       19.67      6.09 o 
   0  10  18      125.47      112.42     10.02 o 
   1  10  18      115.54      115.35      5.32 o 
   2  10  18       63.19       67.92      4.87 o 
   3  10  18        1.22       -2.28      2.28 o 
   4  10  18      408.41      425.49     10.29 o 
   5  10  18       16.30       14.78      4.41 o 
   6  10  18      468.48      516.56     14.09 o 
   7  10  18      347.33      385.25     13.62 o 
   8  10  18      192.83      223.93     12.46 o 
   9  10  18       58.72       48.24      7.04 o 
   1  11  18       31.46       39.50      4.13 o 
   2  11  18       62.85       44.77      3.99 o 
   3  11  18        8.18       10.57      2.94 o 
   4  11  18      190.82      240.45      8.01 o 
   5  11  18       74.53       69.10      6.71 o 
   6  11  18     1181.32     1293.60     32.40 o 
   7  11  18        3.45        6.96      5.26 o 
   8  11  18       23.40       36.13      6.82 o 
   0  12  18       93.66      115.39      9.83 o 
   1  12  18       80.86       71.50      5.07 o 
   2  12  18      188.58      166.45      6.41 o 
   3  12  18        0.06       -0.30      2.52 o 
   4  12  18        2.66        1.97      3.14 o 
   5  12  18      146.11      122.57     10.19 o 
   6  12  18      329.15      324.75     16.22 o 
   7  12  18      137.81      150.89     16.51 o 
   8  12  18      865.55      920.77     24.97 o 
   1  13  18        6.11        5.42      3.23 o 
   2  13  18        0.04        1.82      2.71 o 
   3  13  18        0.72        3.79      2.79 o 
   4  13  18        8.08        8.50      5.10 o 
   5  13  18        0.06        5.61      5.52 o 
   6  13  18       36.47       20.41      6.42 o 
   7  13  18       95.03      103.20     10.96 o 
   0  14  18       73.70       78.40      8.18 o 
   1  14  18        0.99       -1.03      3.15 o 
   2  14  18       82.62       80.43      5.05 o 
   3  14  18      169.49      176.64      6.55 o 
   4  14  18      313.61      320.76     12.93 o 
   5  14  18       28.20       25.00      6.92 o 
   6  14  18      163.18      178.98     12.50 o 
   1  15  18        8.63        5.41      3.06 o 
   2  15  18      179.04      207.34      7.58 o 
   3  15  18      298.36      325.77      9.75 o 
   4  15  18       38.02       46.42      6.78 o 
   5  15  18      383.31      407.35     20.23 o 
   0  16  18      237.43      234.70     12.54 o 
   1  16  18       39.10       38.27      4.84 o 
   2  16  18        7.54       15.71      3.57 o 
   3  16  18      172.67      181.69      7.78 o 
   4  16  18        7.83        8.59      4.19 o 
   1  17  18        0.07        1.34      3.11 o 
   2  17  18       49.57       67.61      5.10 o 
   1   1  19     1370.35     1185.08     14.30 o 
   2   1  19      921.18      863.03     11.65 o 
   3   1  19      742.95      677.46     10.34 o 
   4   1  19       19.22        7.11      2.25 o 
   5   1  19       17.71       13.19      4.13 o 
   6   1  19       24.94       20.20      4.66 o 
   7   1  19       71.96       59.41      6.26 o 
   8   1  19        0.01       -3.67      3.67 o 
   9   1  19      116.95      117.57      9.48 o 
  10   1  19      360.97      375.76     15.16 o 
   0   2  19     4806.88     3974.94     55.86 o 
   1   2  19      373.59      306.44      7.21 o 
   2   2  19      621.08      567.92      9.02 o 
   3   2  19        1.57       -2.00      2.00 o 
   4   2  19       45.24       41.47      4.74 o 
   5   2  19       19.85       16.97      4.09 o 
   6   2  19        9.80       14.81      4.21 o 
   7   2  19        3.63        1.10      3.82 o 
   8   2  19      150.96      148.00     10.69 o 
   9   2  19       52.87       66.72      9.28 o 
  10   2  19      113.71      112.32      9.38 o 
   1   3  19       16.10       14.22      2.39 o 
   2   3  19      604.01      509.73      9.48 o 
   3   3  19     1055.41      925.26     12.62 o 
   4   3  19      194.02      178.87      6.29 o 
   5   3  19       39.36       34.88      4.99 o 
   6   3  19       64.93       51.99      5.81 o 
   7   3  19       35.44       34.52      5.24 o 
   8   3  19      238.55      233.63     13.34 o 
   9   3  19      115.22      134.55     10.88 o 
  10   3  19      166.17      180.41     19.41 o 
   0   4  19      613.30      468.15     12.38 o 
   1   4  19      402.20      378.70      7.77 o 
   2   4  19       32.41       13.07      2.54 o 
   3   4  19       97.71      102.03      4.52 o 
   4   4  19      147.68      153.36      7.99 o 
   5   4  19       12.30       16.61      4.23 o 
   6   4  19        7.13       -1.40      3.54 o 
   7   4  19       31.50       36.85      5.54 o 
   8   4  19       53.99       51.07      6.89 o 
   9   4  19       71.70       66.19      7.91 o 
  10   4  19      137.89      155.29     10.85 o 
   1   5  19       81.59       51.78      3.59 o 
   2   5  19     1904.70     1632.81     20.30 o 
   3   5  19       36.70       38.09      3.34 o 
   4   5  19      113.78      102.86      7.08 o 
   5   5  19       62.56       49.99      5.72 o 
   6   5  19       23.07       26.11      4.53 o 
   7   5  19      407.20      397.35     11.91 o 
   8   5  19       70.10       73.42      7.66 o 
   9   5  19       32.11       26.24      6.10 o 
  10   5  19        1.63        5.21      4.44 o 
   0   6  19        2.62        7.16      4.04 o 
   1   6  19      561.20      502.33     10.42 o 
   2   6  19      139.41       95.36      5.46 o 
   3   6  19        0.00        1.00      2.42 o 
   4   6  19      456.02      469.96      9.07 o 
   5   6  19      112.30      111.01      6.94 o 
   6   6  19       47.72       54.89      5.74 o 
   7   6  19       29.60       25.87      4.86 o 
   8   6  19       40.50       21.54      5.61 o 
   9   6  19      273.59      292.76     13.05 o 
  10   6  19        5.41        1.23      6.73 o 
   1   7  19      275.12      252.50      7.10 o 
   2   7  19      652.89      613.77     14.09 o 
   3   7  19       22.79       20.49      3.13 o 
   4   7  19       28.17       19.60      2.65 o 
   5   7  19        5.75        4.92      3.33 o 
   6   7  19       64.42       66.80      6.15 o 
   7   7  19       15.90       18.28      4.63 o 
   8   7  19      272.79      242.63     12.25 o 
   9   7  19        3.15        5.71      6.11 o 
  10   7  19      252.21      261.49     12.21 o 
   0   8  19       86.45       75.24      7.10 o 
   1   8  19      253.86      252.93      7.57 o 
   2   8  19      227.64      224.97      9.42 o 
   3   8  19       92.04       94.67      5.06 o 
   4   8  19      123.51      151.92      6.61 o 
   5   8  19        4.90        2.98      3.24 o 
   6   8  19      635.28      641.02     15.53 o 
   7   8  19      235.41      218.85     10.78 o 
   8   8  19        0.01        2.91      4.74 o 
   9   8  19       45.71       65.68      8.00 o 
   1   9  19       36.10       53.44      4.32 o 
   2   9  19       48.49       47.50      4.18 o 
   3   9  19        0.82        1.33      2.64 o 
   4   9  19      715.53      782.98     14.45 o 
   5   9  19       13.11       19.87      4.69 o 
   6   9  19        2.67        7.05      4.42 o 
   7   9  19       22.27       16.22      5.76 o 
   8   9  19        1.60        7.07      5.71 o 
   9   9  19      248.69      279.56     18.48 o 
   0  10  19      443.19      457.90     14.12 o 
   1  10  19        1.29        2.30      3.04 o 
   2  10  19      127.62      145.77      6.18 o 
   3  10  19      128.34      117.64      8.76 o 
   4  10  19        1.83        2.93      3.15 o 
   5  10  19      106.92      122.06      8.59 o 
   6  10  19       11.34       12.47      6.02 o 
   7  10  19       82.06       84.41      8.15 o 
   8  10  19        0.72        3.15      4.97 o 
   1  11  19        0.15        3.46      2.93 o 
   2  11  19        8.88        8.05      3.19 o 
   3  11  19        2.10        5.40      2.99 o 
   4  11  19       19.86       19.60      3.86 o 
   5  11  19       54.84       48.50      7.39 o 
   6  11  19        1.12        8.67      5.04 o 
   7  11  19       18.86       26.65      7.26 o 
   8  11  19       78.74       51.84      7.61 o 
   0  12  19      207.59      202.74     11.28 o 
   1  12  19        3.58        3.28      3.12 o 
   2  12  19       18.79       17.92      3.38 o 
   3  12  19      192.50      179.47      6.75 o 
   4  12  19       81.05       73.41      5.92 o 
   5  12  19      122.03      126.97     10.50 o 
   6  12  19       98.56       90.58      9.49 o 
   7  12  19       63.45       77.49      9.95 o 
   1  13  19       85.84       85.24      6.25 o 
   2  13  19      391.52      422.13     12.62 o 
   3  13  19      283.10      329.81      9.26 o 
   4  13  19      230.98      229.02     11.94 o 
   5  13  19      319.84      352.81     18.81 o 
   6  13  19        4.88        7.77      5.75 o 
   7  13  19      585.19      603.03     46.34 o 
   0  14  19       18.15       16.46      5.78 o 
   1  14  19      349.18      339.03     12.70 o 
   2  14  19      121.78      136.93      7.61 o 
   3  14  19       41.87       69.50      5.81 o 
   4  14  19       25.62       21.80      5.79 o 
   5  14  19        2.43       13.70      6.70 o 
   6  14  19       58.58       54.20      9.63 o 
   1  15  19      236.36      307.65      9.90 o 
   2  15  19       26.71       32.11      4.65 o 
   3  15  19       13.97       14.98      4.16 o 
   4  15  19       21.15       24.53      5.90 o 
   5  15  19      121.70      119.48     11.12 o 
   0  16  19      339.12      337.76     14.84 o 
   1  16  19      109.55      126.38      7.03 o 
   2  16  19      194.53      190.32      8.05 o 
   3  16  19        0.67        7.47      4.03 o 
   0   0  20      910.37      842.04     25.07 o 
   1   0  20      124.23      143.26      6.71 o 
   2   0  20      757.65      515.76     14.83 o 
   3   0  20       23.85       22.94      4.38 o 
   4   0  20       56.59       43.11      5.34 o 
   5   0  20     1197.03     1100.90     30.33 o 
   6   0  20      212.44      233.15     13.93 o 
   7   0  20       78.83       85.32     10.06 o 
   8   0  20       46.75       41.72     10.01 o 
   9   0  20       37.57       31.91      9.39 o 
  10   0  20      348.37      367.18     21.72 o 
   1   1  20       10.52       21.57      2.65 o 
   2   1  20       48.22       31.75      2.94 o 
   3   1  20        0.47        2.54      2.35 o 
   4   1  20       17.90       17.39      2.85 o 
   5   1  20       34.26       32.14      5.10 o 
   6   1  20        9.93        8.16      4.19 o 
   7   1  20        1.24        3.54      3.93 o 
   8   1  20        3.55       -2.86      4.41 o 
   9   1  20        2.62        6.05      5.12 o 
  10   1  20       71.64       84.53      8.80 o 
   0   2  20      395.97      366.22     10.96 o 
   1   2  20       67.44       84.84      3.88 o 
   2   2  20      498.02      392.38      8.37 o 
   3   2  20        1.30        1.11      2.34 o 
   4   2  20      292.11      278.27      7.48 o 
   5   2  20      152.39      143.86     10.54 o 
   6   2  20       47.85       39.99      5.59 o 
   7   2  20        2.61       -0.18      3.80 o 
   8   2  20      573.29      625.07     20.18 o 
   9   2  20       38.74       31.09      6.55 o 
  10   2  20       56.79       48.63      7.29 o 
   1   3  20       22.18       21.57      2.85 o 
   2   3  20        8.47        7.05      2.34 o 
   3   3  20      119.32      109.43      4.87 o 
   4   3  20      469.97      413.48      9.56 o 
   5   3  20       45.62       51.47      5.99 o 
   6   3  20      746.59      707.54     17.03 o 
   7   3  20        9.94       11.92      4.60 o 
   8   3  20      440.15      426.43     16.70 o 
   9   3  20       18.71       22.66      6.06 o 
  10   3  20       24.13       32.14      6.28 o 
   0   4  20       58.00       67.13      6.46 o 
   1   4  20      298.47      247.38      6.80 o 
   2   4  20      243.23      215.69      6.47 o 
   3   4  20      660.57      589.60     10.64 o 
   4   4  20      129.82       94.53      5.04 o 
   5   4  20       20.28       15.81      4.45 o 
   6   4  20       22.82       10.05      4.81 o 
   7   4  20       24.06       34.46      5.69 o 
   8   4  20      197.57      239.58     13.61 o 
   9   4  20       35.02       31.92      7.13 o 
  10   4  20       38.09       30.95      6.51 o 
   1   5  20      135.37      129.99      5.66 o 
   2   5  20      456.31      458.99      9.76 o 
   3   5  20       52.11       60.60      4.11 o 
   4   5  20      762.08      791.68     12.60 o 
   5   5  20      187.89      159.61     10.27 o 
   6   5  20       93.17      100.08      7.55 o 
   7   5  20      400.45      390.85     12.99 o 
   8   5  20        1.99       -2.08      4.70 o 
   9   5  20        0.99        0.81      4.79 o 
  10   5  20       73.74       98.82     11.46 o 
   0   6  20      409.00      358.29     13.31 o 
   1   6  20        1.77       -1.94      2.57 o 
   2   6  20       38.60       44.79      3.97 o 
   3   6  20      388.86      360.56      8.38 o 
   4   6  20      327.11      285.71      7.14 o 
   5   6  20        0.38        4.17      3.56 o 
   6   6  20      258.28      255.33      9.99 o 
   7   6  20       40.03       22.84      5.47 o 
   8   6  20        9.76       10.43      5.55 o 
   9   6  20        0.00        8.24      5.53 o 
   1   7  20      259.21      224.38      7.64 o 
   2   7  20       40.76       34.13      4.16 o 
   3   7  20      121.46      101.74      5.28 o 
   4   7  20      128.45      161.68      7.11 o 
   5   7  20      684.07      650.92     16.46 o 
   6   7  20      936.32      923.18     19.09 o 
   7   7  20       35.17       21.54      5.46 o 
   8   7  20        8.86        9.82      5.41 o 
   9   7  20       27.38       37.78      8.24 o 
   0   8  20        0.01        3.48      4.09 o 
   1   8  20        2.68       -0.98      2.74 o 
   2   8  20      278.12      237.53     42.39 o 
   3   8  20       77.20       49.25      4.13 o 
   4   8  20      320.36      288.69      9.84 o 
   5   8  20        0.36        7.45      4.48 o 
   6   8  20       17.31       16.15      4.52 o 
   7   8  20        3.35        0.17      4.37 o 
   8   8  20        3.39        9.25      5.24 o 
   9   8  20        6.74        7.76      4.80 o 
   1   9  20      144.44      146.44      6.24 o 
   2   9  20       83.79       83.41      5.39 o 
   3   9  20      209.42      181.38      6.78 o 
   4   9  20      458.39      437.90     11.62 o 
   5   9  20      609.75      688.79     18.34 o 
   6   9  20       61.96       56.14      7.19 o 
   7   9  20      148.09      153.15     11.05 o 
   8   9  20        5.52       11.51      5.77 o 
   0  10  20      592.50      607.39     16.78 o 
   1  10  20       32.03       26.15      4.03 o 
   2  10  20       40.73       38.14      6.05 o 
   3  10  20      131.95      149.82      6.47 o 
   4  10  20      512.22      513.57     12.81 o 
   5  10  20      269.71      278.77     13.68 o 
   6  10  20      326.61      341.51     15.18 o 
   7  10  20      131.44      126.16     12.36 o 
   8  10  20      170.25      152.27     10.32 o 
   1  11  20       98.98       96.37      5.65 o 
   2  11  20      235.74      265.40      9.40 o 
   3  11  20      177.57      206.13      7.76 o 
   4  11  20       40.73       27.35      4.73 o 
   5  11  20      131.62      107.03      9.81 o 
   6  11  20        6.12        5.57      5.49 o 
   7  11  20        1.66        8.14      5.94 o 
   0  12  20       15.44        1.39      6.83 o 
   1  12  20       75.21       81.49      5.72 o 
   2  12  20       45.97       74.09      6.33 o 
   3  12  20      313.12      370.61     10.66 o 
   4  12  20      309.44      304.71     13.30 o 
   5  12  20       13.75       22.78      6.77 o 
   6  12  20      292.10      311.59     23.54 o 
   7  12  20       47.48       63.08     10.89 o 
   1  13  20        0.49        1.22      3.31 o 
   2  13  20      137.09      170.22      8.15 o 
   3  13  20       18.35       34.50      4.65 o 
   4  13  20      155.78      172.87     15.13 o 
   5  13  20       55.31       52.70      9.21 o 
   6  13  20      100.07       89.66      9.99 o 
   0  14  20      395.52      469.86     17.18 o 
   1  14  20       55.16       52.50      5.17 o 
   2  14  20       23.92       24.84      4.63 o 
   3  14  20      140.87      153.06     11.30 o 
   4  14  20       10.53        5.17      4.75 o 
   5  14  20       21.04       14.67      6.48 o 
   1  15  20       52.66       64.99      6.94 o 
   2  15  20      338.22      364.67     14.30 o 
   3  15  20        4.85       11.24      5.22 o 
   4  15  20       36.09       44.38      8.36 o 
   0  16  20      783.61      898.20     25.35 o 
   1  16  20        6.61       18.61      4.00 o 
   2  16  20       34.79       23.54     11.33 o 
   1   1  21      314.27      238.57      6.48 o 
   2   1  21       64.58       60.76      5.12 o 
   3   1  21       24.14       26.44      3.79 o 
   4   1  21       20.00       15.64      3.17 o 
   5   1  21      265.16      262.64     10.53 o 
   6   1  21        1.25        0.02      3.95 o 
   7   1  21       36.67       31.78      5.69 o 
   8   1  21      188.38      199.37     13.30 o 
   9   1  21      641.40      704.46     22.14 o 
  10   1  21      106.23       84.98      8.81 o 
   0   2  21     1042.16      949.35     19.60 o 
   1   2  21       16.24       29.81      3.39 o 
   2   2  21       38.11       37.92      4.00 o 
   3   2  21      203.93      206.94      6.46 o 
   4   2  21       43.33       45.39      3.99 o 
   5   2  21       41.83       25.87      4.92 o 
   6   2  21       47.13       51.58      6.11 o 
   7   2  21       88.38       92.22      7.62 o 
   8   2  21       16.25       19.96      7.01 o 
   9   2  21       25.65       24.28      6.24 o 
  10   2  21        3.22        6.40      4.58 o 
   1   3  21        3.13        6.10      2.62 o 
   2   3  21      481.64      434.99      9.49 o 
   3   3  21       16.84       10.95      2.89 o 
   4   3  21       57.17       46.18      4.98 o 
   5   3  21       45.40       28.85      5.11 o 
   6   3  21       27.98       28.48      5.27 o 
   7   3  21       15.83       22.44      5.78 o 
   8   3  21        0.73        5.06      5.24 o 
   9   3  21       11.45       20.38      6.35 o 
   0   4  21      197.60      165.49      9.28 o 
   1   4  21        6.16       11.69      3.13 o 
   2   4  21       18.54       21.55      2.95 o 
   3   4  21     1188.47     1165.77     16.57 o 
   4   4  21       42.93       46.04      4.01 o 
   5   4  21       37.10       19.91      4.47 o 
   6   4  21        7.60        1.01      3.92 o 
   7   4  21      254.33      261.82     12.48 o 
   8   4  21       10.89        9.75      5.43 o 
   9   4  21      168.30      131.83     16.01 o 
   1   5  21       48.87       39.34      4.14 o 
   2   5  21      194.02      207.95      7.29 o 
   3   5  21        4.75        9.43      2.92 o 
   4   5  21        9.13       12.74      2.93 o 
   5   5  21       42.68       40.53      6.37 o 
   6   5  21      663.83      685.87     17.43 o 
   7   5  21      140.67      138.99     10.07 o 
   8   5  21        2.21       -1.44      4.88 o 
   9   5  21       51.42       34.01      6.94 o 
   0   6  21      314.44      255.41     11.64 o 
   1   6  21       16.39       13.15      3.26 o 
   2   6  21      126.99      119.56      5.95 o 
   3   6  21      438.06      490.88     10.62 o 
   4   6  21      118.91      121.61      6.37 o 
   5   6  21       46.37       53.43      6.90 o 
   6   6  21       18.82       24.63      6.10 o 
   7   6  21       45.71       61.21      7.73 o 
   8   6  21       16.79       11.91      5.97 o 
   9   6  21      144.43      155.43     11.83 o 
   1   7  21        5.44       11.27      3.27 o 
   2   7  21      152.00      129.81      7.18 o 
   3   7  21       17.18       22.55      3.65 o 
   4   7  21       30.18       21.25      4.22 o 
   5   7  21       51.74       47.46      7.42 o 
   6   7  21      176.05      169.14     10.72 o 
   7   7  21       21.79        9.14      5.42 o 
   8   7  21        7.76        2.14      5.60 o 
   9   7  21       33.78       44.19      9.64 o 
   0   8  21      220.26      251.73     11.92 o 
   1   8  21      236.00      197.90     10.21 o 
   2   8  21       34.69       48.90      4.87 o 
   3   8  21       44.63       52.38      5.57 o 
   4   8  21       73.82       89.88      6.38 o 
   5   8  21       20.88       15.28      8.96 o 
   6   8  21        6.48        2.48      5.19 o 
   7   8  21      244.30      258.20     13.35 o 
   8   8  21        3.12        0.96      5.02 o 
   1   9  21      141.50      131.57      6.60 o 
   2   9  21      118.56      111.50      6.50 o 
   3   9  21       26.73       50.48      4.54 o 
   4   9  21      459.22      501.73     12.66 o 
   5   9  21      171.08      174.06     18.91 o 
   6   9  21       46.32       30.44     10.18 o 
   7   9  21        0.77        1.70      5.55 o 
   8   9  21        0.51        6.79      5.42 o 
   0  10  21      279.18      294.15     13.20 o 
   1  10  21        2.54       10.19      4.33 o 
   2  10  21        0.26       -1.58      3.34 o 
   3  10  21       42.29       35.81      4.68 o 
   4  10  21      421.12      504.76     14.87 o 
   5  10  21        0.26        4.99      6.61 o 
   6  10  21        0.12        3.48      5.26 o 
   7  10  21       18.67       25.08      8.05 o 
   1  11  21      216.21      208.52      8.64 o 
   2  11  21      737.57      800.10     18.13 o 
   3  11  21       40.58       50.37      8.71 o 
   4  11  21       44.73       41.13      9.71 o 
   5  11  21       27.70       19.85      8.05 o 
   6  11  21      287.39      298.82     14.99 o 
   7  11  21       23.05       29.44      8.63 o 
   0  12  21      170.61      177.03     18.33 o 
   1  12  21       99.34      103.69      6.77 o 
   2  12  21       15.31       22.45      4.84 o 
   3  12  21        0.11        2.50      4.25 o 
   4  12  21        7.08        2.65      5.97 o 
   5  12  21       17.49       27.40      7.54 o 
   6  12  21       16.73       19.44      6.80 o 
   1  13  21        0.19        4.03      3.50 o 
   2  13  21      233.10      256.41     10.19 o 
   3  13  21        0.69       -3.76      5.37 o 
   4  13  21      130.32      161.99     12.00 o 
   5  13  21       21.26       18.03      6.33 o 
   0  14  21       18.31       40.66      6.75 o 
   1  14  21       43.76       59.00      5.51 o 
   2  14  21       50.54       40.80      5.49 o 
   3  14  21      249.80      274.15     22.47 o 
   4  14  21       12.68       24.87      7.18 o 
   1  15  21        1.40       14.63      3.76 o 
   2  15  21        7.49        4.57      5.33 o 
   0   0  22      100.88       51.01      9.04 o 
   1   0  22       89.99      113.41      6.93 o 
   2   0  22      107.34       68.02     14.70 o 
   3   0  22       39.45       37.20      6.70 o 
   4   0  22      110.85      121.13      8.21 o 
   5   0  22      186.51      159.49     29.33 o 
   6   0  22       25.94       21.12      7.55 o 
   7   0  22       94.37      141.14     15.88 o 
   8   0  22       35.99       25.91      9.40 o 
   9   0  22       77.82       68.89     12.32 o 
   1   1  22        3.20        7.23      2.70 o 
   2   1  22        1.06        3.85      2.35 o 
   3   1  22        3.16        9.42      2.82 o 
   4   1  22        3.39        3.55      2.80 o 
   5   1  22       74.36       63.00      9.20 o 
   6   1  22      239.51      270.16     11.47 o 
   7   1  22       22.37       21.33      6.20 o 
   8   1  22       18.43       28.90      6.71 o 
   9   1  22        5.10        6.42      5.27 o 
   0   2  22      741.89      816.52     20.22 o 
   1   2  22       65.76       50.70      4.18 o 
   2   2  22       80.07       73.06      4.20 o 
   3   2  22       60.46       66.30      4.37 o 
   4   2  22      206.08      240.41     11.38 o 
   5   2  22        0.00        7.38      4.42 o 
   6   2  22        3.26        4.20      4.25 o 
   7   2  22      132.74      153.27     11.53 o 
   8   2  22      190.83      177.25     12.37 o 
   9   2  22       24.81       36.48      7.15 o 
   1   3  22      312.75      276.65      7.73 o 
   2   3  22      525.58      502.90     10.09 o 
   3   3  22      309.77      317.92      8.39 o 
   4   3  22       95.12       98.49      5.24 o 
   5   3  22      367.73      392.46     15.47 o 
   6   3  22       78.28      105.48      8.05 o 
   7   3  22      179.86      175.88     12.30 o 
   8   3  22        3.68        9.87      5.79 o 
   9   3  22       46.93       56.68      8.20 o 
   0   4  22      127.20       87.69      9.18 o 
   1   4  22       97.65      123.83      6.05 o 
   2   4  22        5.64       12.36      2.98 o 
   3   4  22       21.99       21.09      3.29 o 
   4   4  22       28.17       13.26      3.28 o 
   5   4  22      198.45      221.09     12.26 o 
   6   4  22       10.81        5.22      4.91 o 
   7   4  22      114.04      104.47     10.24 o 
   8   4  22        9.31        2.40      5.59 o 
   9   4  22       18.24       30.53      6.54 o 
   1   5  22       64.73       80.66      5.25 o 
   2   5  22      159.77      149.47      8.19 o 
   3   5  22      318.26      351.87      8.51 o 
   4   5  22      177.34      184.79      7.68 o 
   5   5  22      224.57      234.89     12.65 o 
   6   5  22       50.13       47.53      8.23 o 
   7   5  22        1.51        7.81      5.78 o 
   8   5  22       18.83       12.24      6.00 o 
   9   5  22       50.24       95.84     22.82 o 
   0   6  22       23.03       28.76      5.59 o 
   1   6  22        3.20        2.71      3.04 o 
   2   6  22        4.64       11.09      3.58 o 
   3   6  22        0.40        3.55      2.91 o 
   4   6  22      407.45      380.51     13.88 o 
   5   6  22       92.67      109.95     10.15 o 
   6   6  22       27.78       21.11      7.90 o 
   7   6  22       11.58        9.65      6.13 o 
   8   6  22       38.52       47.86      8.10 o 
   1   7  22        0.19        3.75      3.09 o 
   2   7  22       32.49       54.97      7.65 o 
   3   7  22       87.62      103.32      5.81 o 
   4   7  22       20.60       21.91      4.37 o 
   5   7  22      236.29      242.91     19.83 o 
   6   7  22       25.75       24.39      7.92 o 
   7   7  22      130.56      129.89     18.60 o 
   8   7  22      104.18      109.14     11.24 o 
   0   8  22      179.24      227.96     11.78 o 
   1   8  22      208.53      196.66      7.76 o 
   2   8  22        3.96        2.48      3.36 o 
   3   8  22      399.22      411.73     11.28 o 
   4   8  22      157.51      194.66      9.59 o 
   5   8  22       57.72       66.91     12.94 o 
   6   8  22        3.89       14.88      8.99 o 
   7   8  22       32.60       31.61      9.25 o 
   8   8  22       30.38       32.12      8.72 o 
   1   9  22      238.30      239.54     10.60 o 
   2   9  22       83.19      119.11      6.86 o 
   3   9  22      250.66      261.19     11.23 o 
   4   9  22        0.81        5.32      4.37 o 
   5   9  22       72.44       81.48     11.65 o 
   6   9  22        0.64        7.59      6.86 o 
   7   9  22       50.89       53.39     11.70 o 
   0  10  22        1.63        5.33      5.30 o 
   1  10  22        2.06       -0.84      3.82 o 
   2  10  22      289.24      290.22     10.73 o 
   3  10  22      280.99      286.72     10.90 o 
   4  10  22        8.49       16.59      6.77 o 
   5  10  22       38.82       43.94      9.73 o 
   6  10  22        1.24        5.07      6.91 o 
   7  10  22       50.88       29.25     10.98 o 
   1  11  22        5.71        7.86      4.20 o 
   2  11  22       47.25       52.38      5.80 o 
   3  11  22        0.14        2.44      3.76 o 
   4  11  22        0.54        8.40      8.80 o 
   5  11  22       90.48       87.57     24.45 o 
   6  11  22       75.73       80.00     12.33 o 
   0  12  22        5.19        5.53      5.80 o 
   1  12  22        0.41       -3.51      3.51 o 
   2  12  22       31.75       30.30      5.10 o 
   3  12  22       12.93       10.45      4.15 o 
   4  12  22        8.76       13.50      6.52 o 
   5  12  22        8.64       18.24      9.75 o 
   1  13  22        1.63        3.80      3.96 o 
   2  13  22        0.09        3.62      4.00 o 
   3  13  22        1.16       -0.48      4.83 o 
   4  13  22       10.38       22.81      8.31 o 
   0  14  22       16.49       18.35      5.40 o 
   1  14  22        9.34       12.99      4.44 o 
   2  14  22       22.11       35.75      5.27 o 
   3  14  22        5.91       15.63     10.64 o 
   1   1  23       37.00       32.40      3.67 o 
   2   1  23       13.44       20.03      3.60 o 
   3   1  23       52.66       49.77      4.06 o 
   4   1  23       68.58       67.45      4.72 o 
   5   1  23       53.07       55.86     10.58 o 
   6   1  23       26.33       20.31      7.28 o 
   7   1  23      482.25      541.15     20.09 o 
   8   1  23      237.47      266.52     16.69 o 
   0   2  23       33.22       25.19      5.42 o 
   1   2  23      102.19      128.86      5.72 o 
   2   2  23       48.70       50.60      4.21 o 
   3   2  23       20.76       18.99      3.27 o 
   4   2  23       73.12       75.32      4.85 o 
   5   2  23      445.35      455.76     19.04 o 
   6   2  23      372.75      427.18     19.68 o 
   7   2  23       32.77       19.94      6.61 o 
   8   2  23       92.49       75.75      9.37 o 
   1   3  23       43.09       48.85      4.53 o 
   2   3  23        1.97        2.68      2.76 o 
   3   3  23       18.29       17.32      4.10 o 
   4   3  23        0.03        3.60      2.91 o 
   5   3  23       42.63       61.48     10.42 o 
   6   3  23      323.55      300.59     17.03 o 
   7   3  23      393.22      329.41     16.07 o 
   8   3  23        0.00        5.00      5.75 o 
   0   4  23        3.63       10.71      4.80 o 
   1   4  23       81.29      103.81      6.78 o 
   2   4  23      202.87      236.58      8.03 o 
   3   4  23      508.75      577.08     11.25 o 
   4   4  23       73.26       65.09      5.37 o 
   5   4  23      144.64      132.32     11.69 o 
   6   4  23       38.10       29.25      8.29 o 
   7   4  23      130.70      119.40     12.81 o 
   8   4  23      191.09      204.84     13.67 o 
   1   5  23       90.29      104.06      5.92 o 
   2   5  23        0.55       -0.64      3.08 o 
   3   5  23       55.63       50.28      5.65 o 
   4   5  23       44.66       42.52      4.77 o 
   5   5  23       56.97       75.72     11.36 o 
   6   5  23      147.12      154.09     13.62 o 
   7   5  23       76.06       67.65     10.70 o 
   8   5  23       22.23       20.90      7.17 o 
   0   6  23      115.73       98.27      8.47 o 
   1   6  23      126.72      125.29      6.46 o 
   2   6  23       80.37       75.23      5.67 o 
   3   6  23       61.07       68.09      5.18 o 
   4   6  23      319.42      340.65     12.44 o 
   5   6  23      129.44      132.58     16.41 o 
   6   6  23        2.67        2.55      6.56 o 
   7   6  23      158.01      164.58     17.64 o 
   8   6  23       86.85       96.89     12.32 o 
   1   7  23      109.63       99.97      6.10 o 
   2   7  23        1.21        5.35      3.54 o 
   3   7  23       65.88      108.28      8.37 o 
   4   7  23       33.69       34.33      5.56 o 
   5   7  23        3.28        6.69      8.28 o 
   6   7  23       43.67       58.48     12.28 o 
   7   7  23       68.26       46.46     11.69 o 
   0   8  23      533.41      556.91     22.99 o 
   1   8  23      436.51      439.27     11.42 o 
   2   8  23        0.41        5.49      4.18 o 
   3   8  23       86.11      110.00      6.87 o 
   4   8  23       20.85        9.30      7.97 o 
   5   8  23      344.59      363.52     37.67 o 
   6   8  23        7.97       -5.35      7.59 o 
   7   8  23        1.71        5.96      8.04 o 
   1   9  23       61.02       80.27      9.21 o 
   2   9  23       44.34       50.38      5.75 o 
   3   9  23      123.09      100.18      6.71 o 
   4   9  23       24.83       20.75      9.61 o 
   5   9  23       19.04        2.46      9.83 o 
   6   9  23        1.10        6.65      7.44 o 
   0  10  23       28.23       31.66      7.30 o 
   1  10  23        1.00       -0.75      3.75 o 
   2  10  23        7.13        0.40      3.96 o 
   3  10  23       40.29       54.38      8.91 o 
   4  10  23        0.36       -5.40      8.59 o 
   5  10  23       16.86       23.87     10.65 o 
   6  10  23        3.13        3.72      7.19 o 
   1  11  23      256.22      283.79     11.22 o 
   2  11  23        1.30        1.97      4.02 o 
   3  11  23      164.46      204.67      8.94 o 
   4  11  23       68.52       52.68     10.13 o 
   5  11  23       18.25       18.86     10.31 o 
   0  12  23      237.43      224.47     16.01 o 
   1  12  23      277.50      300.43     11.21 o 
   2  12  23       69.92       56.91      8.12 o 
   3  12  23      109.04      124.68      9.25 o 
   4  12  23       72.95       50.94      9.86 o 
   1  13  23       72.19       73.64      6.62 o 
   2  13  23      174.23      195.17      9.28 o 
   3  13  23        8.75       -3.70      9.18 o 
   0   0  24        0.01        5.95      5.07 o 
   1   0  24        1.24        2.08      4.06 o 
   2   0  24        7.29        6.80      5.76 o 
   3   0  24      512.35      596.45     16.40 o 
   4   0  24       30.69       29.24      5.47 o 
   5   0  24        2.27       -0.98      6.94 o 
   6   0  24        4.12        1.18     10.79 o 
   7   0  24      390.53      486.61     38.06 o 
   8   0  24      113.12      154.07     17.73 o 
   1   1  24       68.57       68.37      4.75 o 
   2   1  24       24.77       21.08      3.74 o 
   3   1  24      177.76      212.23      7.63 o 
   4   1  24       69.89       83.73      5.23 o 
   5   1  24       35.63       24.30      9.29 o 
   6   1  24        2.90        0.40      7.51 o 
   7   1  24       47.36       52.08     11.48 o 
   8   1  24      137.39      149.05     12.37 o 
   0   2  24      394.33      405.08     24.32 o 
   1   2  24      140.28      132.14      6.44 o 
   2   2  24       78.45       97.96      5.67 o 
   3   2  24      270.64      324.90      8.87 o 
   4   2  24       25.82       29.74      4.41 o 
   5   2  24       69.60       59.09      9.57 o 
   6   2  24       97.26       89.97     14.12 o 
   7   2  24       20.30       32.18     10.15 o 
   8   2  24       60.85       54.62      8.90 o 
   1   3  24       43.27       33.92      4.11 o 
   2   3  24      901.26      960.83     17.16 o 
   3   3  24      103.77      107.24      5.65 o 
   4   3  24       18.52       22.28      4.12 o 
   5   3  24      153.77      207.56     14.84 o 
   6   3  24      181.08      186.22     18.43 o 
   7   3  24       17.27       28.80      9.88 o 
   8   3  24       46.67       56.46      8.78 o 
   0   4  24        0.06        1.86      4.19 o 
   1   4  24       20.71       27.68      4.23 o 
   2   4  24       37.08       38.48      4.45 o 
   3   4  24       68.73       75.25      8.60 o 
   4   4  24       30.96       27.01      4.28 o 
   5   4  24       86.93      104.92     11.90 o 
   6   4  24        0.66       -1.29      9.35 o 
   7   4  24        0.21        1.38      8.49 o 
   1   5  24      444.52      421.73     10.97 o 
   2   5  24        2.22        3.49      3.53 o 
   3   5  24        0.28       -1.07      3.24 o 
   4   5  24       10.77        1.74      5.81 o 
   5   5  24      147.10      132.50     12.79 o 
   6   5  24      112.70      115.35     16.40 o 
   7   5  24      217.41      212.41     19.64 o 
   0   6  24      514.64      564.88     18.36 o 
   1   6  24       57.52       46.28      4.90 o 
   2   6  24      149.85      190.51      8.54 o 
   3   6  24        0.32       -1.31      3.55 o 
   4   6  24       88.48       99.23     22.74 o 
   5   6  24      187.80      160.78     17.95 o 
   6   6  24       31.32       21.75     10.79 o 
   7   6  24       49.93       54.64     12.40 o 
   1   7  24        2.70        6.99      3.53 o 
   2   7  24       21.71       13.84      4.93 o 
   3   7  24        2.68        1.83      3.75 o 
   4   7  24       26.51       36.07      9.87 o 
   5   7  24       12.65        8.90     10.83 o 
   6   7  24       47.85       26.61     27.52 o 
   0   8  24      473.73      485.90     21.19 o 
   1   8  24      185.06      165.40     11.16 o 
   2   8  24       92.48      100.34      7.19 o 
   3   8  24      154.25      174.21     10.51 o 
   4   8  24       10.79       13.37     10.75 o 
   5   8  24        0.68        4.82     12.67 o 
   6   8  24       17.56       15.62     19.00 o 
   1   9  24        3.78        1.34      5.65 o 
   2   9  24       23.69       13.11      7.24 o 
   3   9  24       10.52        9.89      5.98 o 
   4   9  24       81.60       89.10     15.87 o 
   5   9  24       78.46       81.53     15.23 o 
   0  10  24       52.28       66.68      8.88 o 
   1  10  24       60.39       59.20      6.02 o 
   2  10  24      440.48      495.98     14.22 o 
   3  10  24      151.94      134.24      9.73 o 
   4  10  24        2.32        5.51      6.90 o 
   5  10  24        3.26        4.99     12.36 o 
   1  11  24       77.02       80.55      6.73 o 
   2  11  24        7.05       10.98      5.98 o 
   3  11  24        0.66       -3.23      4.77 o 
   4  11  24       23.27       21.90      8.37 o 
   0  12  24      442.20      472.63     20.06 o 
   1  12  24       41.70       34.00      5.22 o 
   2  12  24       23.71       31.74      5.26 o 
   1   1  25        2.60        6.46      3.59 o 
   2   1  25       66.15       51.87      4.83 o 
   3   1  25      298.62      314.53      9.23 o 
   4   1  25      454.58      473.95     15.10 o 
   5   1  25       69.19       82.32     23.00 o 
   6   1  25       21.86       33.98     10.96 o 
   7   1  25       23.67       23.29     11.69 o 
   0   2  25      314.98      313.63     16.19 o 
   1   2  25        8.77        7.68      3.40 o 
   2   2  25        7.49        2.94      3.90 o 
   3   2  25       23.12       33.56      4.32 o 
   4   2  25      758.47      884.08     23.88 o 
   5   2  25       27.54       25.11     10.20 o 
   6   2  25       62.68       79.65     13.74 o 
   7   2  25        4.05       12.73      9.11 o 
   1   3  25       99.33      112.43      6.83 o 
   2   3  25       43.45       45.63      5.85 o 
   3   3  25      144.36      151.66      9.48 o 
   4   3  25       45.18       50.37      8.20 o 
   5   3  25       12.04       12.03      9.20 o 
   6   3  25      343.17      374.30     24.70 o 
   7   3  25        0.77        1.99      8.16 o 
   0   4  25      300.39      283.89     14.39 o 
   1   4  25      290.75      331.44      9.88 o 
   2   4  25       53.84       71.26      5.46 o 
   3   4  25        5.63        8.59      4.08 o 
   4   4  25      233.34      257.98     18.10 o 
   5   4  25      173.75      182.58     23.97 o 
   6   4  25      370.82      363.36     24.51 o 
   7   4  25        2.05        5.86      8.82 o 
   1   5  25        2.65        4.94      3.46 o 
   2   5  25        3.43        8.39      4.21 o 
   3   5  25      102.97       93.40      6.64 o 
   4   5  25       51.78      102.60     13.04 o 
   5   5  25        1.70        1.91      8.69 o 
   6   5  25      103.32      102.39     16.26 o 
   0   6  25     1153.05     1152.76     28.52 o 
   1   6  25       19.26       18.13      4.42 o 
   2   6  25      581.67      576.38     15.35 o 
   3   6  25        4.35        8.46      4.17 o 
   4   6  25       52.16       50.84     13.08 o 
   5   6  25       27.09       27.11     10.95 o 
   6   6  25      429.08      449.89     27.49 o 
   1   7  25      232.45      254.80     10.40 o 
   2   7  25       17.85       20.78      4.89 o 
   3   7  25      113.30      130.19      8.16 o 
   4   7  25      121.78      101.36     16.16 o 
   5   7  25       70.90       67.62     19.63 o 
   6   7  25       32.82       49.06     13.41 o 
   0   8  25      174.67      166.99     12.45 o 
   1   8  25      111.84      132.45      8.07 o 
   2   8  25      234.16      229.56      9.93 o 
   3   8  25      202.35      220.31     16.92 o 
   4   8  25       18.04       26.24      8.62 o 
   5   8  25        9.42       26.84     15.84 o 
   1   9  25        4.25       10.25      4.70 o 
   2   9  25      509.67      548.45     22.40 o 
   3   9  25       11.56       15.18      4.41 o 
   4   9  25       28.68       49.34     12.42 o 
   0  10  25      268.53      306.25     27.27 o 
   1  10  25      196.73      235.24     10.20 o 
   2  10  25      129.57      161.60      8.63 o 
   3  10  25       25.73       31.48      6.41 o 
   1  11  25        7.51        3.13      3.84 o 
   2  11  25       87.01       89.64      6.90 o 
   0   0  26       69.39       73.93     13.26 o 
   1   0  26      246.22      242.76     14.24 o 
   2   0  26      890.42      936.47     24.34 o 
   3   0  26        6.90       14.15      5.23 o 
   4   0  26      525.00      617.66     34.37 o 
   5   0  26       47.08       35.51     16.99 o 
   6   0  26      449.99      504.54     40.89 o 
   1   1  26      131.54      170.06      8.05 o 
   2   1  26       18.05       17.51      4.98 o 
   3   1  26       20.75       36.43      4.43 o 
   4   1  26       57.74       72.41     10.32 o 
   5   1  26       56.92       40.71     12.25 o 
   6   1  26       19.46       34.09     11.52 o 
   0   2  26      171.55      181.56     10.83 o 
   1   2  26       10.16       13.82      4.19 o 
   2   2  26      552.33      645.84     23.59 o 
   3   2  26       43.94       55.52      6.35 o 
   4   2  26       25.42       24.68     10.27 o 
   5   2  26       27.52       38.78     11.74 o 
   6   2  26        0.25        0.63      8.54 o 
   1   3  26      112.92      135.87      6.96 o 
   2   3  26      136.35      142.25     10.60 o 
   3   3  26       52.04       53.56      5.63 o 
   4   3  26        7.90        7.83      7.14 o 
   5   3  26        4.25       12.42     15.65 o 
   6   3  26      290.65      297.00     39.30 o 
   0   4  26      898.11      970.65     25.63 o 
   1   4  26       13.67       25.73      5.67 o 
   2   4  26      122.84      110.93     10.82 o 
   3   4  26       16.40       27.44      5.11 o 
   4   4  26      236.14      239.88     15.97 o 
   5   4  26       19.02        3.19      8.89 o 
   6   4  26      118.38      103.39     39.47 o 
   1   5  26      151.82      147.38      8.18 o 
   2   5  26        9.91        4.14      4.05 o 
   3   5  26        7.50        8.77      4.20 o 
   4   5  26       10.82        7.76      7.42 o 
   5   5  26        0.85       -0.60     12.72 o 
   0   6  26     1369.93     1393.77     37.94 o 
   1   6  26       78.31       77.44      6.79 o 
   2   6  26       14.91       14.72      4.69 o 
   3   6  26       14.96       14.27      4.46 o 
   4   6  26       33.57       20.65      7.98 o 
   5   6  26      100.71      109.68     24.44 o 
   1   7  26      108.95      118.19      7.80 o 
   2   7  26        2.08        1.70      4.05 o 
   3   7  26        0.79        1.71      3.92 o 
   4   7  26       28.88       34.73      9.06 o 
   0   8  26        0.55        5.22      6.09 o 
   1   8  26       34.44       49.06      8.25 o 
   2   8  26       81.38       92.70      7.10 o 
   3   8  26       83.59       95.81      6.94 o 
   4   8  26        0.24        0.74      7.37 o 
   1   9  26       87.26      110.03      7.68 o 
   2   9  26       44.90       46.25      5.82 o 
   3   9  26       27.53       25.05      6.22 o 
   0  10  26      604.66      644.22     23.74 o 
   1  10  26       35.74       36.21      5.77 o 
   1   1  27      208.40      212.56      9.59 o 
   2   1  27      578.06      664.12     16.88 o 
   3   1  27       12.41       18.83      4.79 o 
   4   1  27      876.52     1008.93     40.12 o 
   5   1  27        3.29        8.91     13.78 o 
   0   2  27       22.43       27.47      7.20 o 
   1   2  27      406.12      479.15     21.46 o 
   2   2  27      344.80      370.38     18.96 o 
   3   2  27      172.25      182.97      8.87 o 
   4   2  27      284.45      316.14     27.90 o 
   1   3  27       17.49       14.78      4.69 o 
   2   3  27        1.68        2.51      4.14 o 
   3   3  27      246.12      290.22     10.70 o 
   4   3  27      536.36      572.05     24.20 o 
   0   4  27       28.80       35.73     11.10 o 
   1   4  27       42.53       44.24      7.28 o 
   2   4  27      294.44      334.03     11.80 o 
   3   4  27      327.40      332.53     11.42 o 
   4   4  27      102.62      114.99     12.59 o 
   1   5  27      313.55      342.01     12.11 o 
   2   5  27      135.41      156.46      8.64 o 
   3   5  27      109.86      150.23      8.22 o 
   4   5  27        9.73        3.48      8.51 o 
   0   6  27        6.79       16.31      6.69 o 
   1   6  27      449.39      470.81     17.55 o 
   2   6  27        6.64        8.69      4.37 o 
   3   6  27      126.22      139.59      7.95 o 
   4   6  27      197.09      223.81     16.16 o 
   1   7  27        1.32        1.63      3.85 o 
   2   7  27       19.17       15.24      5.74 o 
   3   7  27        0.08       -0.08      5.06 o 
   0   8  27        2.19       -0.18      5.78 o 
   1   8  27      183.59      148.12      8.39 o 
   2   8  27      154.21      160.57     14.25 o 
   0   0  28     2494.84     2718.84     87.14 o 
   1   0  28        5.34       10.93      6.30 o 
   2   0  28      657.95      734.57     25.53 o 
   3   0  28     2309.74     2363.18     53.87 o 
   4   0  28      116.21      118.60     18.33 o 
   1   1  28       53.87       68.73     11.74 o 
   2   1  28       45.41       54.21      6.21 o 
   3   1  28      101.99      128.03      8.01 o 
   4   1  28       13.13        3.06      7.15 o 
   0   2  28      512.44      632.69     23.73 o 
   1   2  28      603.54      683.83     17.45 o 
   2   2  28       71.29       91.12      7.21 o 
   3   2  28      229.71      215.99     11.43 o 
   4   2  28       25.17       31.77     13.90 o 
   1   3  28       18.82       21.14      4.95 o 
   2   3  28      598.08      633.01     17.03 o 
   3   3  28      121.00      158.18      8.41 o 
   0   4  28     2472.14     2640.93     60.43 o 
   1   4  28        9.60        7.09      5.45 o 
   2   4  28      221.16      227.12     10.16 o 
   3   4  28       13.40       18.17      5.11 o 
   1   5  28      290.13      322.22     11.83 o 
   2   5  28        5.47        3.56      4.27 o 
   0   6  28      451.27      570.48     22.36 o 
   1   6  28       82.58       88.22      7.11 o 
   1   1  29       88.62      119.65     10.80 o 
   2   1  29     1741.68     1949.29     34.16 o 
   0   2  29       12.79       12.83      5.89 o 
   1   2  29      289.59      352.07     12.28 o 
   1   3  29      600.50      608.33     23.11 o 
                                                 
